# Supplementary material for: Clostebol acetate
Source: Acta Crystallogr Sect E Struct Rep Online. 2011 Jul 9;67(Pt 8):o1952–3. doi: 10.1107/S1600536811026560 (PMC3212337; doi:10.1107/S1600536811026560)
Supplement: Supplementary file 2 [file e-67-o1952-Isup2.hkl]

# 
# h,k,l, Fc-squared, Fo-squared, sigma(Fo-squared) and status flag 
# 
data_I
_shelx_title '     closte   P212121' 
_shelx_refln_list_code          4 
_shelx_F_calc_maximum      211.01 
_exptl_crystal_F_000       784.00 
_reflns_d_resolution_high  0.8379 
 
loop_ 
 _symmetry_equiv_pos_as_xyz 
 'x, y, z' 
 '-x+1/2, -y, z+1/2' 
 'x+1/2, -y+1/2, -z' 
 '-x, y+1/2, -z+1/2' 
 
_cell_length_a     7.7400 
_cell_length_b    12.6310 
_cell_length_c    19.2750 
_cell_angle_alpha  90.000 
_cell_angle_beta   90.000 
_cell_angle_gamma  90.000 
 
_shelx_F_squared_multiplier     1.000 
 
loop_ 
 _refln_index_h 
 _refln_index_k 
 _refln_index_l 
 _refln_F_squared_calc 
 _refln_F_squared_meas 
 _refln_F_squared_sigma 
 _refln_observed_status 
   2   0   0     1041.25      925.05     18.76 o 
   4   0   0     1752.01     1860.77     21.98 o 
   6   0   0      130.34      141.69     11.22 o 
   8   0   0        4.58        0.00     11.03 o 
   1   1   0      753.14      726.22      5.09 o 
   2   1   0     2153.12     2138.37     21.22 o 
   3   1   0       30.68       25.77      3.00 o 
   4   1   0     1892.10     1972.54     18.40 o 
   5   1   0      112.03      115.38      5.70 o 
   6   1   0        3.72        6.16      3.97 o 
   7   1   0        5.12        2.35      4.47 o 
   8   1   0        7.04        0.00      7.90 o 
   9   1   0      295.08      349.38     21.75 o 
   0   2   0     6788.01     7044.09     84.41 o 
   1   2   0     1868.37     1845.93     12.10 o 
   2   2   0      323.77      326.38      4.63 o 
   3   2   0      416.50      404.30      7.08 o 
   4   2   0      473.87      543.35      9.22 o 
   5   2   0        6.01        3.10      3.69 o 
   6   2   0      413.04      416.79     10.61 o 
   7   2   0      315.14      310.49     12.01 o 
   8   2   0        6.83        0.00      8.03 o 
   9   2   0        0.00        0.00     12.04 o 
   1   3   0      550.39      548.89      6.59 o 
   2   3   0     2303.28     2427.51     14.95 o 
   3   3   0     5125.70     5420.91     48.75 o 
   4   3   0      274.73      283.80      7.25 o 
   5   3   0       73.33       64.91      4.87 o 
   6   3   0       93.14       91.70      6.25 o 
   7   3   0       33.89       33.43      7.51 o 
   8   3   0        7.46       12.19     12.27 o 
   9   3   0        0.86        0.00     11.26 o 
   0   4   0      215.24      192.80     10.41 o 
   1   4   0      454.56      460.17      8.22 o 
   2   4   0     3847.83     4054.52     51.65 o 
   3   4   0     3038.29     3234.53     22.65 o 
   4   4   0      382.30      365.29      7.44 o 
   5   4   0        0.60        0.00      3.66 o 
   6   4   0      281.09      243.34     10.84 o 
   7   4   0        7.19       20.34      8.59 o 
   8   4   0       37.62       39.64     10.37 o 
   1   5   0     1667.82     1674.46     15.45 o 
   2   5   0     1245.63     1345.07     11.05 o 
   3   5   0       77.61       80.45      4.65 o 
   4   5   0      160.03      156.31      5.75 o 
   5   5   0      859.95      878.83     22.21 o 
   6   5   0        0.13        0.00      5.20 o 
   7   5   0        7.99        0.00      9.78 o 
   8   5   0        0.09        0.00      8.48 o 
   0   6   0     1185.14     1222.54     25.51 o 
   1   6   0        8.75       15.06      3.40 o 
   2   6   0       73.70       77.72      3.96 o 
   3   6   0      593.03      627.69      8.89 o 
   4   6   0      145.42      134.72      6.48 o 
   5   6   0      118.72      118.93      8.77 o 
   6   6   0       32.25       28.92      6.52 o 
   7   6   0       51.40       59.91     10.75 o 
   8   6   0       97.61      112.84     13.94 o 
   1   7   0        4.13        0.98      3.27 o 
   2   7   0     1045.18      985.66     12.65 o 
   3   7   0       62.86       62.01      4.05 o 
   4   7   0      947.02      944.83     12.02 o 
   5   7   0       76.49       70.74      7.60 o 
   6   7   0       77.53       94.38      9.21 o 
   7   7   0       48.54       52.97     22.13 o 
   8   7   0        2.09        1.33      8.68 o 
   0   8   0     1165.06     1146.38     29.30 o 
   1   8   0      604.71      663.36     12.65 o 
   2   8   0      906.09      922.22     13.04 o 
   3   8   0        3.02        5.37      3.06 o 
   4   8   0     1194.42     1178.47     20.37 o 
   5   8   0       40.25       32.24      6.48 o 
   6   8   0        1.16        0.97      6.13 o 
   7   8   0      119.28      151.32     11.44 o 
   1   9   0      163.98      156.23      8.35 o 
   2   9   0      332.12      319.07      9.07 o 
   3   9   0       90.77       91.21      6.18 o 
   4   9   0       55.09       65.43      7.30 o 
   5   9   0       33.46       36.93      6.84 o 
   6   9   0       14.36       22.44      7.74 o 
   7   9   0       38.95       41.74     10.30 o 
   0  10   0      499.94      499.78     23.54 o 
   1  10   0       23.95       26.71      6.11 o 
   2  10   0     1353.45     1336.43     17.23 o 
   3  10   0      189.21      196.69      9.93 o 
   4  10   0        8.88       10.60      5.62 o 
   5  10   0       10.56       11.87      8.06 o 
   6  10   0       11.73       24.72      9.36 o 
   1  11   0        3.10        8.62      6.49 o 
   2  11   0        4.72        6.55      5.00 o 
   3  11   0       16.24       11.73      7.27 o 
   4  11   0      114.18      109.39     11.78 o 
   5  11   0       72.75       66.66     10.99 o 
   6  11   0      174.86      199.83     16.78 o 
   0  12   0      170.64      169.68     18.33 o 
   1  12   0      331.68      340.01     16.15 o 
   2  12   0       31.99       22.83     11.80 o 
   3  12   0        0.29        0.00      9.01 o 
   4  12   0        1.33        0.00     10.64 o 
   5  12   0       14.52       31.21     14.99 o 
   1  13   0       20.10       23.29     11.80 o 
   2  13   0        4.39        0.00      9.16 o 
   3  13   0       51.15       45.89     14.44 o 
   4  13   0        3.75       11.96     12.35 o 
   1  14   0       31.37       31.22     13.51 o 
   2  14   0       70.91       84.17     16.15 o 
   3  14   0        0.38        0.00     11.57 o 
   1   0   1     6103.13     6163.58     51.12 o 
   2   0   1        5.01        8.52      1.88 o 
   3   0   1      169.79      161.20      5.80 o 
   4   0   1      812.50      871.63     11.78 o 
   5   0   1        8.71       10.39      3.38 o 
   6   0   1      697.80      683.72     20.46 o 
   7   0   1        2.12        0.91      4.37 o 
   8   0   1       34.27       26.71      9.49 o 
   9   0   1       92.94      118.70     14.92 o 
  -9   1   1        0.36       24.60     10.89 o 
  -8   1   1        1.89        0.98      8.40 o 
  -7   1   1      263.88      247.73     10.53 o 
  -6   1   1      449.83      428.94     11.62 o 
  -5   1   1      402.85      391.19     10.31 o 
  -4   1   1      408.04      410.04      8.66 o 
  -3   1   1     3143.86     3024.88    103.87 o 
  -2   1   1     1418.63     1357.11     15.74 o 
  -1   1   1     7645.46     7653.65     67.54 o 
   0   1   1      480.27      460.55      4.53 o 
   1   1   1     7600.87     7519.19     72.19 o 
   2   1   1     1410.48     1339.13     16.09 o 
   3   1   1     3157.53     3026.67     89.82 o 
   4   1   1      422.71      415.33      8.15 o 
   5   1   1      415.85      404.95      9.13 o 
   6   1   1      463.48      423.33     10.52 o 
   7   1   1      270.71      261.87     10.62 o 
   8   1   1        1.80        0.00      7.95 o 
   9   1   1        0.26        0.00      8.53 o 
  -9   2   1        6.56       16.62     14.91 o 
  -8   2   1      134.11      132.25     19.96 o 
  -7   2   1       30.91       23.99      5.54 o 
  -6   2   1     1181.37     1133.82     17.64 o 
  -5   2   1      264.91      240.59      7.65 o 
  -4   2   1     2126.27     2287.26     23.29 o 
  -3   2   1     3568.14     3731.88     46.46 o 
  -2   2   1      206.36      197.65      5.02 o 
  -1   2   1      359.03      349.59      3.95 o 
   0   2   1     1627.37     1656.36     11.54 o 
   1   2   1      347.37      338.09      3.82 o 
   2   2   1      190.96      185.36      3.61 o 
   3   2   1     3538.33     3759.16     77.23 o 
   4   2   1     2121.62     2294.85     28.19 o 
   5   2   1      259.07      237.65      7.56 o 
   6   2   1     1174.64     1109.70     15.90 o 
   7   2   1       28.78       28.02      5.09 o 
   8   2   1      134.39      135.22     13.95 o 
   9   2   1        6.84        0.00      9.00 o 
  -9   3   1       24.24       20.81     15.22 o 
  -8   3   1       60.36       60.49     15.92 o 
  -7   3   1      103.23      102.43     10.40 o 
  -6   3   1      232.00      233.17     10.98 o 
  -5   3   1        9.34        6.82      3.91 o 
  -4   3   1      258.86      264.00      7.72 o 
  -3   3   1     1883.82     1962.89     16.22 o 
  -2   3   1     1153.26     1203.23     14.69 o 
  -1   3   1     3261.00     3346.45     23.33 o 
   0   3   1     3343.56     3347.67     22.09 o 
   1   3   1     3291.11     3301.39     30.95 o 
   2   3   1     1118.77     1168.93      8.31 o 
   3   3   1     1859.55     1929.22     21.65 o 
   4   3   1      248.56      261.69      6.12 o 
   5   3   1        8.04        4.80      3.89 o 
   6   3   1      237.69      232.58      8.47 o 
   7   3   1      103.30       96.87      9.52 o 
   8   3   1       61.97       71.21      9.81 o 
   9   3   1       25.73       14.21     13.98 o 
  -8   4   1       17.09        6.21     11.96 o 
  -7   4   1       19.65       20.08      8.32 o 
  -6   4   1      118.47      123.22      7.62 o 
  -5   4   1      203.26      198.05      8.16 o 
  -4   4   1      359.25      364.82      8.99 o 
  -3   4   1     3129.66     3448.89     25.19 o 
  -2   4   1     1695.57     1758.81     11.21 o 
  -1   4   1     1181.34     1206.03     11.91 o 
   0   4   1      258.00      266.64      8.14 o 
   1   4   1     1195.88     1260.31     12.52 o 
   2   4   1     1698.00     1734.14     14.02 o 
   3   4   1     3067.63     3414.27     18.23 o 
   4   4   1      342.45      357.55      7.51 o 
   5   4   1      198.50      198.42      7.92 o 
   6   4   1      122.63      120.72      6.69 o 
   7   4   1       20.67       13.59      7.85 o 
   8   4   1       16.44       18.53      9.24 o 
  -8   5   1       35.91       34.63     15.06 o 
  -7   5   1       21.47       28.48      8.86 o 
  -6   5   1      228.74      229.90     11.81 o 
  -5   5   1       23.26       27.80      4.88 o 
  -4   5   1      543.20      536.88     10.62 o 
  -3   5   1      165.60      169.92      5.67 o 
  -2   5   1      351.38      354.89      5.82 o 
  -1   5   1       94.96       96.71      5.42 o 
   0   5   1        7.66        4.80      3.57 o 
   1   5   1       90.94       93.85      5.37 o 
   2   5   1      338.40      337.10      6.52 o 
   3   5   1      173.17      179.83      6.44 o 
   4   5   1      528.89      521.51     12.86 o 
   5   5   1       21.60       28.72      3.88 o 
   6   5   1      233.10      269.18     15.11 o 
   7   5   1       22.28       17.18      8.37 o 
   8   5   1       36.67       41.69     10.65 o 
  -8   6   1      126.94      128.18     13.88 o 
  -7   6   1       62.27       62.09      8.36 o 
  -6   6   1      152.66      140.65      9.98 o 
  -5   6   1      121.18      123.90      8.81 o 
  -4   6   1      191.58      192.58      6.80 o 
  -3   6   1       20.05       16.81      2.74 o 
  -2   6   1     1026.69     1043.44      9.94 o 
  -1   6   1      709.56      757.36     11.84 o 
   0   6   1      427.61      400.88     11.50 o 
   1   6   1      724.57      756.91     11.55 o 
   2   6   1     1008.21     1052.53     13.73 o 
   3   6   1       19.76       15.38      3.07 o 
   4   6   1      190.10      197.78      7.71 o 
   5   6   1      120.25      121.11      6.98 o 
   6   6   1      145.12      157.89     13.07 o 
   7   6   1       63.51       57.19     10.45 o 
   8   6   1      126.88      122.93     14.79 o 
  -8   7   1       31.01       47.91     11.31 o 
  -7   7   1       10.50       13.30      6.93 o 
  -6   7   1       41.28       51.12      7.71 o 
  -5   7   1       44.18       50.93      6.83 o 
  -4   7   1      169.12      171.84      6.05 o 
  -3   7   1      274.25      254.75      6.29 o 
  -2   7   1      225.79      241.19      7.10 o 
  -1   7   1      144.77      159.23      7.34 o 
   0   7   1      989.78     1059.57     18.58 o 
   1   7   1      130.33      155.62      9.84 o 
   2   7   1      217.68      237.19      7.39 o 
   3   7   1      271.30      260.11      7.02 o 
   4   7   1      170.27      174.59      6.67 o 
   5   7   1       42.59       42.02      6.96 o 
   6   7   1       40.63       49.21      7.42 o 
   7   7   1       11.79       13.74      8.30 o 
   8   7   1       30.25       24.53      9.99 o 
  -7   8   1        2.92       11.10      6.68 o 
  -6   8   1      144.50      129.15     10.50 o 
  -5   8   1       91.69       78.56      7.77 o 
  -4   8   1      215.81      219.98     10.31 o 
  -3   8   1      534.50      592.85      9.23 o 
  -2   8   1       71.38       70.16      4.87 o 
  -1   8   1      181.80      183.81      8.22 o 
   0   8   1       60.26       56.44      6.69 o 
   1   8   1      185.89      199.91      7.94 o 
   2   8   1       68.93       66.18      6.03 o 
   3   8   1      534.48      574.41     10.02 o 
   4   8   1      219.67      228.37     10.22 o 
   5   8   1       88.69       78.08      8.10 o 
   6   8   1      144.19      124.59     10.09 o 
   7   8   1        2.94       14.53      8.81 o 
  -7   9   1       16.87       17.11      9.04 o 
  -6   9   1       63.58       59.11     10.94 o 
  -5   9   1       31.03       19.40      6.34 o 
  -4   9   1       43.73       39.57      6.40 o 
  -3   9   1      416.92      427.56     12.73 o 
  -2   9   1      783.30      813.47     12.86 o 
  -1   9   1      124.93      116.30      7.59 o 
   0   9   1      113.67      123.80     10.62 o 
   1   9   1      123.16      121.86      7.33 o 
   2   9   1      774.01      786.65     13.07 o 
   3   9   1      410.25      416.96      9.27 o 
   4   9   1       38.06       32.25      6.16 o 
   5   9   1       31.62       21.11      6.34 o 
   6   9   1       63.40       61.58      8.47 o 
   7   9   1       16.44        9.40      8.89 o 
  -6  10   1       47.50       42.21     10.13 o 
  -5  10   1        7.42        5.19      7.66 o 
  -4  10   1      140.89      133.42     12.26 o 
  -3  10   1        5.66        5.16      4.98 o 
  -2  10   1      638.01      632.82     12.30 o 
  -1  10   1      208.81      210.55      9.41 o 
   0  10   1       98.17       99.10      9.00 o 
   1  10   1      204.89      213.41      9.26 o 
   2  10   1      639.02      656.11     12.75 o 
   3  10   1        7.06        5.78      4.34 o 
   4  10   1      140.47      130.49      9.38 o 
   5  10   1        7.10       10.94      6.08 o 
   6  10   1       46.89       53.46     11.61 o 
  -6  11   1       18.08       27.32      9.74 o 
  -5  11   1       17.12        3.45      7.84 o 
  -4  11   1       34.95       49.01      9.54 o 
  -3  11   1      197.52      184.77     13.86 o 
  -2  11   1       12.82       10.97      6.50 o 
  -1  11   1      333.10      336.16     15.32 o 
   0  11   1       55.86       58.31      8.41 o 
   1  11   1      322.27      319.09     19.53 o 
   2  11   1       12.96       10.55      5.35 o 
   3  11   1      196.69      192.26     13.28 o 
   4  11   1       35.11       25.47     12.04 o 
   5  11   1       16.75       18.71     13.51 o 
   6  11   1       19.11       32.73     10.21 o 
  -5  12   1        6.79        0.00     11.80 o 
  -4  12   1       14.86       17.39     13.05 o 
  -3  12   1       18.53       13.43     11.80 o 
  -2  12   1       75.81       72.14     14.13 o 
  -1  12   1      363.53      358.74     25.01 o 
   0  12   1       53.63       57.37      8.86 o 
   1  12   1      357.02      361.95     16.78 o 
   2  12   1       73.43       84.41     15.30 o 
   3  12   1       16.87       22.29     11.49 o 
   4  12   1       14.35       31.21     13.05 o 
   5  12   1        6.62        6.91     12.66 o 
  -4  13   1      119.54      141.41     21.12 o 
  -3  13   1       13.06       21.35     12.19 o 
  -2  13   1       67.40       85.42     15.92 o 
  -1  13   1      134.65      147.47     18.25 o 
   0  13   1       22.70       13.66      7.53 o 
   1  13   1      132.44      144.20     17.78 o 
   2  13   1       63.97       71.28     15.22 o 
   3  13   1       13.03       13.20     12.35 o 
   4  13   1      115.69      136.75     20.89 o 
  -3  14   1       10.15       14.91     13.04 o 
  -2  14   1       20.66       10.56     12.11 o 
  -1  14   1       22.68       29.82     13.20 o 
   0  14   1       37.45       40.53     13.28 o 
   1  14   1       21.76       31.99     13.20 o 
   2  14   1       19.80       17.70     12.81 o 
   3  14   1        9.11        0.00     11.10 o 
   0   0   2       53.13       55.61      3.57 o 
   1   0   2    13644.04    13575.35    105.53 o 
   2   0   2     2999.63     2840.74     45.41 o 
   3   0   2     2114.88     2088.79     42.15 o 
   4   0   2      686.42      772.35     12.48 o 
   5   0   2       81.96       76.05      4.93 o 
   6   0   2       28.12       27.34      4.44 o 
   7   0   2      125.71      129.80      8.20 o 
   8   0   2        2.63        0.00      8.11 o 
   9   0   2       82.23      132.57     15.54 o 
  -9   1   2       63.99       70.97     17.63 o 
  -8   1   2        3.87        8.55     12.46 o 
  -7   1   2        3.84        7.39      4.74 o 
  -6   1   2      274.41      257.39      9.74 o 
  -5   1   2      568.06      559.25     12.05 o 
  -4   1   2      135.10      131.75      5.63 o 
  -3   1   2      233.57      217.46      5.84 o 
  -2   1   2      500.57      490.60      7.37 o 
  -1   1   2     2717.62     2562.02     30.84 o 
   0   1   2     1237.96     1232.26     11.95 o 
   1   1   2     2749.90     2619.26     24.13 o 
   2   1   2      498.51      481.82      6.72 o 
   3   1   2      248.71      229.52      5.99 o 
   4   1   2      134.72      125.52      5.61 o 
   5   1   2      573.41      548.52     10.41 o 
   6   1   2      281.56      258.48      8.68 o 
   7   1   2        3.64        8.88      4.42 o 
   8   1   2        3.24        0.00      7.96 o 
   9   1   2       64.29       72.61     13.32 o 
  -9   2   2       12.03       14.13     14.37 o 
  -8   2   2        7.59        0.00     10.56 o 
  -7   2   2       98.39      110.66      8.81 o 
  -6   2   2     1442.11     1357.75     27.26 o 
  -5   2   2       95.91       96.46      6.15 o 
  -4   2   2     2658.38     2651.14     21.40 o 
  -3   2   2      289.67      291.07      6.48 o 
  -2   2   2      402.62      370.22      4.93 o 
  -1   2   2     2200.36     2192.69     27.64 o 
   0   2   2     1966.20     2061.47     37.13 o 
   1   2   2     2217.32     2203.35     20.24 o 
   2   2   2      379.68      350.58      4.63 o 
   3   2   2      289.63      289.08      5.48 o 
   4   2   2     2622.72     2617.86     21.48 o 
   5   2   2       97.72      100.35      5.48 o 
   6   2   2     1451.67     1394.76     17.60 o 
   7   2   2       99.35      102.10      9.34 o 
   8   2   2        7.71        0.37      6.77 o 
   9   2   2       11.76       17.94     10.55 o 
  -9   3   2        8.39       24.46     15.22 o 
  -8   3   2       17.55       16.77     12.73 o 
  -7   3   2       47.57       51.99      8.83 o 
  -6   3   2      302.77      291.30     11.92 o 
  -5   3   2      643.79      615.25     15.57 o 
  -4   3   2      211.80      236.26      7.74 o 
  -3   3   2     1007.90     1028.61     12.69 o 
  -2   3   2     2220.82     2237.29     23.57 o 
  -1   3   2      156.32      160.09      3.98 o 
   0   3   2     2078.86     2075.53     19.32 o 
   1   3   2      155.22      158.30      3.82 o 
   2   3   2     2217.43     2246.66     21.50 o 
   3   3   2     1004.68     1018.33     10.62 o 
   4   3   2      206.66      228.61      5.85 o 
   5   3   2      648.16      623.62     10.81 o 
   6   3   2      294.25      278.27      8.93 o 
   7   3   2       47.07       50.08      7.91 o 
   8   3   2       17.46       19.53      7.42 o 
   9   3   2        8.49       17.45      9.82 o 
  -8   4   2       53.96       35.02     15.22 o 
  -7   4   2       22.30       14.37     12.11 o 
  -6   4   2       61.22       65.83      6.36 o 
  -5   4   2       30.14       21.21      4.33 o 
  -4   4   2      252.17      261.58      8.05 o 
  -3   4   2      371.96      432.61     12.15 o 
  -2   4   2     3475.34     3654.40     32.90 o 
  -1   4   2     4015.39     4083.07     27.30 o 
   0   4   2     1999.68     2053.22     26.85 o 
   1   4   2     3965.66     4039.85     24.31 o 
   2   4   2     3476.90     3750.16     59.62 o 
   3   4   2      379.92      442.59      6.40 o 
   4   4   2      254.42      266.81      6.08 o 
   5   4   2       29.37       28.72      3.61 o 
   6   4   2       63.23       55.78      6.40 o 
   7   4   2       25.76       16.07      6.64 o 
   8   4   2       55.26       45.69     14.53 o 
  -8   5   2       67.70       73.15     17.01 o 
  -7   5   2       34.37       43.54      7.61 o 
  -6   5   2      178.00      159.59     10.36 o 
  -5   5   2       99.33      101.17      6.54 o 
  -4   5   2       77.92       66.70      5.08 o 
  -3   5   2      285.66      271.55      5.72 o 
  -2   5   2     1044.61     1089.37      8.68 o 
  -1   5   2      574.45      621.10     11.45 o 
   0   5   2      444.94      406.14      6.83 o 
   1   5   2      582.80      635.30      9.84 o 
   2   5   2     1060.86     1101.84     11.96 o 
   3   5   2      283.10      281.77      8.60 o 
   4   5   2       77.69       68.68      5.21 o 
   5   5   2       97.08       98.46      5.92 o 
   6   5   2      179.11      167.35     13.14 o 
   7   5   2       33.48       41.27      9.42 o 
   8   5   2       67.01       74.21     12.51 o 
  -8   6   2        6.88        5.12     12.11 o 
  -7   6   2       22.60       27.26      7.22 o 
  -6   6   2       69.96       67.47      7.98 o 
  -5   6   2       86.48       85.01      7.64 o 
  -4   6   2       83.99       82.67      5.48 o 
  -3   6   2      310.57      300.06      6.92 o 
  -2   6   2      678.58      707.28     12.16 o 
  -1   6   2      243.13      247.52      7.52 o 
   0   6   2     1094.89     1247.38     21.76 o 
   1   6   2      250.64      265.81      7.64 o 
   2   6   2      658.25      687.14      9.41 o 
   3   6   2      317.16      304.18      8.46 o 
   4   6   2       84.18       85.20      5.68 o 
   5   6   2       86.30       73.20      5.98 o 
   6   6   2       69.22       62.18      9.64 o 
   7   6   2       21.84       36.11     12.62 o 
   8   6   2        6.77       13.11      9.33 o 
  -8   7   2        4.00        0.00     12.04 o 
  -7   7   2       12.59        6.98      6.52 o 
  -6   7   2      202.31      185.74     11.61 o 
  -5   7   2      237.35      215.10     11.01 o 
  -4   7   2      624.72      598.35     17.96 o 
  -3   7   2      262.18      258.67      7.82 o 
  -2   7   2      240.83      240.61      7.67 o 
  -1   7   2       32.41       32.09      5.15 o 
   0   7   2        7.31        4.77      2.85 o 
   1   7   2       32.62       27.81      4.05 o 
   2   7   2      240.84      246.26      7.60 o 
   3   7   2      252.98      251.40      7.24 o 
   4   7   2      624.67      615.22     10.89 o 
   5   7   2      237.15      212.40     11.28 o 
   6   7   2      201.83      168.82     13.87 o 
   7   7   2       13.55       22.71      8.78 o 
   8   7   2        4.01        9.23      9.41 o 
  -7   8   2       56.83       55.00     10.96 o 
  -6   8   2       36.58       38.40      7.25 o 
  -5   8   2      106.80       90.57      8.28 o 
  -4   8   2     1299.51     1255.80     37.97 o 
  -3   8   2      270.64      262.96      6.78 o 
  -2   8   2       43.65       42.09      4.16 o 
  -1   8   2      144.33      146.71      9.94 o 
   0   8   2      707.06      687.27     28.75 o 
   1   8   2      133.22      132.74      7.05 o 
   2   8   2       45.40       50.55      4.73 o 
   3   8   2      267.28      252.94      7.67 o 
   4   8   2     1294.35     1264.24     15.36 o 
   5   8   2      102.61       86.12      8.40 o 
   6   8   2       36.99       37.82      9.17 o 
   7   8   2       59.13       47.50     10.84 o 
  -7   9   2        0.05        4.12      8.56 o 
  -6   9   2       47.35       58.84     10.56 o 
  -5   9   2       41.21       39.20      9.25 o 
  -4   9   2      243.92      242.16     13.03 o 
  -3   9   2      320.15      312.62     11.59 o 
  -2   9   2       78.54       80.34      5.34 o 
  -1   9   2      204.70      211.46      8.97 o 
   0   9   2     1383.33     1469.85     16.98 o 
   1   9   2      209.62      203.44      8.50 o 
   2   9   2       85.41       89.33      5.85 o 
   3   9   2      322.04      319.78      8.78 o 
   4   9   2      244.31      240.56      9.62 o 
   5   9   2       42.02       40.37      8.60 o 
   6   9   2       46.48       58.52      8.29 o 
   7   9   2        0.14        0.00      7.84 o 
  -6  10   2       13.60       17.60     12.77 o 
  -5  10   2       11.81        5.21      7.79 o 
  -4  10   2      224.33      233.64     14.92 o 
  -3  10   2      314.37      289.83     14.94 o 
  -2  10   2      195.01      193.98     13.16 o 
  -1  10   2      260.41      264.14     10.43 o 
   0  10   2       82.83       79.01      8.45 o 
   1  10   2      250.84      253.70     13.72 o 
   2  10   2      187.67      189.36     10.23 o 
   3  10   2      308.08      279.65      9.91 o 
   4  10   2      222.18      219.63     11.33 o 
   5  10   2       11.76        8.74      6.05 o 
   6  10   2       13.68       11.71      6.75 o 
  -6  11   2        1.48        4.15      8.54 o 
  -5  11   2       86.23      103.21     12.30 o 
  -4  11   2       65.79       63.40     10.27 o 
  -3  11   2      222.20      200.75     13.76 o 
  -2  11   2      324.08      314.23     15.35 o 
  -1  11   2        7.78        3.13      4.73 o 
   0  11   2       30.95       31.91      9.51 o 
   1  11   2        8.60        6.37      6.28 o 
   2  11   2      323.68      303.04     12.24 o 
   3  11   2      228.91      234.59     14.21 o 
   4  11   2       65.57       58.67      9.56 o 
   5  11   2       87.00       86.27     17.16 o 
   6  11   2        1.63        2.10     11.72 o 
  -5  12   2        3.54        5.12     11.65 o 
  -4  12   2       78.69       99.94     17.55 o 
  -3  12   2       65.31       46.44     14.29 o 
  -2  12   2      696.06      703.09     34.10 o 
  -1  12   2      395.66      395.09     26.25 o 
   0  12   2      322.15      322.93     20.11 o 
   1  12   2      394.18      394.07     17.30 o 
   2  12   2      694.61      710.14     17.61 o 
   3  12   2       66.78       68.18     14.37 o 
   4  12   2       78.74       92.72     17.63 o 
   5  12   2        3.44        8.39     12.35 o 
  -4  13   2       21.51       25.93     13.36 o 
  -3  13   2        6.10        0.00     10.87 o 
  -2  13   2       67.86       71.05     15.84 o 
  -1  13   2      110.10      122.23     17.94 o 
   0  13   2      167.52      195.85     20.81 o 
   1  13   2      108.95      114.51     11.36 o 
   2  13   2       70.55       73.92     15.61 o 
   3  13   2        6.01        4.19     11.65 o 
   4  13   2       20.97       31.29     14.60 o 
  -3  14   2       17.12       23.76     14.13 o 
  -2  14   2       51.34       57.62     15.69 o 
  -1  14   2       43.69       54.12     14.83 o 
   0  14   2       83.20       79.52     15.84 o 
   2  14   2       51.49       69.57     15.53 o 
   3  14   2       17.39       15.61     13.51 o 
   1   0   3       75.18       73.06      2.75 o 
   2   0   3     8061.77     8179.81     85.45 o 
   3   0   3       44.72       36.60      2.93 o 
   4   0   3      500.93      459.71      8.89 o 
   5   0   3        0.52        1.58      3.77 o 
   6   0   3       14.73       10.27      4.07 o 
   7   0   3      166.02      166.03      8.36 o 
   8   0   3        0.93        9.38      8.27 o 
   9   0   3        9.89        5.12     14.52 o 
  -9   1   3        1.65        0.00     11.65 o 
  -8   1   3       13.03       12.42     12.27 o 
  -7   1   3      126.10      131.26      9.40 o 
  -6   1   3     1006.95      971.05     17.26 o 
  -5   1   3      902.82      917.31     13.36 o 
  -4   1   3        4.72        0.08      3.16 o 
  -3   1   3       21.22       21.17      3.24 o 
  -2   1   3     1183.63     1146.33     12.91 o 
  -1   1   3     2210.12     2122.63     29.27 o 
   0   1   3     3373.42     3074.74     52.31 o 
   1   1   3     2198.85     2116.49     17.25 o 
   2   1   3     1197.44     1152.17     10.66 o 
   3   1   3       23.90       29.00      2.74 o 
   4   1   3        5.86        2.48      2.82 o 
   5   1   3      904.51      891.28     12.95 o 
   6   1   3      996.98      958.46     14.97 o 
   7   1   3      126.38      138.53      7.73 o 
   8   1   3       12.08       16.31      7.73 o 
   9   1   3        1.56       16.24     10.10 o 
  -9   2   3        3.20        4.12     13.74 o 
  -8   2   3        3.44       20.03     11.96 o 
  -7   2   3      180.92      187.42     14.64 o 
  -6   2   3      434.36      417.35     13.57 o 
  -5   2   3      109.76      112.46      7.30 o 
  -4   2   3      404.41      430.24      9.67 o 
  -3   2   3     2388.97     2590.33     31.77 o 
  -2   2   3     3082.55     3177.22     24.19 o 
  -1   2   3      239.64      233.65      5.08 o 
   0   2   3     3539.84     3564.55     51.96 o 
   1   2   3      220.07      214.93      2.75 o 
   2   2   3     3110.08     3214.57     44.53 o 
   3   2   3     2407.80     2552.95     16.51 o 
   4   2   3      400.37      409.54     10.01 o 
   5   2   3      112.67      109.99      5.76 o 
   6   2   3      442.18      427.69     10.58 o 
   7   2   3      175.37      174.68     11.74 o 
   8   2   3        3.01       12.98      7.20 o 
   9   2   3        2.54        9.29     10.18 o 
  -8   3   3       50.46       53.11     15.14 o 
  -7   3   3      210.52      207.89     13.75 o 
  -6   3   3      142.19      141.99      9.13 o 
  -5   3   3      162.06      156.95      8.77 o 
  -4   3   3      426.79      408.04      9.55 o 
  -3   3   3     1738.69     1877.94     19.96 o 
  -2   3   3      767.08      753.63      9.73 o 
  -1   3   3      466.74      469.42      8.10 o 
   0   3   3      381.61      345.87      6.53 o 
   1   3   3      454.16      457.95      4.03 o 
   2   3   3      781.13      765.20     11.57 o 
   3   3   3     1737.86     1868.57     20.63 o 
   4   3   3      426.49      406.95      7.24 o 
   5   3   3      155.77      145.63      5.78 o 
   6   3   3      145.64      149.67      7.31 o 
   7   3   3      209.57      204.27     11.88 o 
   8   3   3       49.62       53.85      8.81 o 
  -8   4   3        2.32        7.53     12.27 o 
  -7   4   3       41.03       37.46      9.22 o 
  -6   4   3      317.87      312.07     12.52 o 
  -5   4   3      265.58      248.93      8.95 o 
  -4   4   3     1231.13     1201.47     15.39 o 
  -3   4   3      404.91      449.20      6.75 o 
  -2   4   3      498.92      518.28      9.56 o 
  -1   4   3      295.66      302.95      4.15 o 
   0   4   3      243.54      270.07      8.45 o 
   1   4   3      283.29      289.04      4.71 o 
   2   4   3      524.66      558.92      6.62 o 
   3   4   3      419.08      457.00     10.26 o 
   4   4   3     1265.59     1233.94     11.41 o 
   5   4   3      262.23      245.92      6.76 o 
   6   4   3      315.31      298.03     10.94 o 
   7   4   3       42.25       40.52      7.76 o 
   8   4   3        2.44        1.82      6.58 o 
  -8   5   3       94.25      108.95     19.88 o 
  -7   5   3        0.94        2.56      7.16 o 
  -6   5   3      128.32      138.09      8.32 o 
  -5   5   3      259.64      250.59      9.23 o 
  -4   5   3      274.89      296.72     14.40 o 
  -3   5   3     1906.18     2008.21     40.46 o 
  -2   5   3      313.51      354.22      6.10 o 
  -1   5   3     1081.00     1256.20     10.88 o 
   0   5   3     2819.99     2977.89     25.92 o 
   1   5   3     1071.30     1229.48     25.84 o 
   2   5   3      317.54      343.08      7.06 o 
   3   5   3     1930.42     1980.50     19.66 o 
   4   5   3      268.75      288.78      8.80 o 
   5   5   3      261.78      254.09      8.22 o 
   6   5   3      133.40      134.48      9.64 o 
   7   5   3        1.03        3.37      7.93 o 
   8   5   3       93.71       85.38     12.97 o 
  -8   6   3        4.06        0.16     11.72 o 
  -7   6   3       42.39       34.85      9.51 o 
  -6   6   3      495.04      515.66     16.18 o 
  -5   6   3      170.27      174.81     10.24 o 
  -4   6   3      228.74      239.60     10.11 o 
  -3   6   3       44.08       48.11      3.57 o 
  -2   6   3      908.09      909.41     11.49 o 
  -1   6   3       20.53       18.07      2.19 o 
   0   6   3      860.82      924.18     10.03 o 
   1   6   3       20.27       14.33      3.22 o 
   2   6   3      891.82      900.86     10.88 o 
   3   6   3       47.07       47.94      4.09 o 
   4   6   3      233.92      252.26      8.75 o 
   5   6   3      174.03      169.59      8.25 o 
   6   6   3      485.12      498.65     19.68 o 
   7   6   3       41.22       24.77      8.88 o 
   8   6   3        3.85        0.00      7.95 o 
  -8   7   3       29.03       26.37     10.29 o 
  -7   7   3       32.17       35.46      7.65 o 
  -6   7   3      241.76      226.87     12.11 o 
  -5   7   3      207.41      191.48     18.15 o 
  -4   7   3       67.46       73.82      9.84 o 
  -3   7   3       19.77       23.44      3.43 o 
  -2   7   3      789.78      794.21     13.47 o 
  -1   7   3       14.40       18.88      2.57 o 
   0   7   3     1802.03     1845.46     27.59 o 
   1   7   3       16.80       16.12      3.49 o 
   2   7   3      792.38      823.47     12.28 o 
   3   7   3       18.72       22.38      3.81 o 
   4   7   3       68.01       66.96      5.16 o 
   5   7   3      205.57      193.81     13.54 o 
   6   7   3      244.56      245.29     15.73 o 
   7   7   3       33.10       38.45     10.16 o 
   8   7   3       30.21       33.05     10.77 o 
  -7   8   3       23.21       22.74      9.41 o 
  -6   8   3       16.74       11.47      8.12 o 
  -5   8   3       15.03       13.71      5.72 o 
  -4   8   3       96.61      100.05      7.98 o 
  -3   8   3      582.84      542.18     13.11 o 
  -2   8   3      882.37      921.64     19.71 o 
  -1   8   3       97.56       88.71      5.85 o 
   0   8   3      104.41      107.35      5.52 o 
   1   8   3      103.32      102.13      6.28 o 
   2   8   3      892.39      935.81     13.64 o 
   3   8   3      581.83      574.33     13.58 o 
   4   8   3      103.38      107.53      6.34 o 
   5   8   3       14.61        9.62      4.97 o 
   6   8   3       16.51       14.49      8.22 o 
   7   8   3       23.13       35.93      9.81 o 
  -7   9   3       54.70       65.04     11.99 o 
  -6   9   3       23.67       41.50     10.04 o 
  -5   9   3       33.37       34.92      9.18 o 
  -4   9   3       46.93       38.58      8.43 o 
  -3   9   3      260.67      260.58     14.37 o 
  -2   9   3      162.53      171.02      7.05 o 
  -1   9   3       63.08       71.10      5.59 o 
   0   9   3      101.44       95.90      8.47 o 
   1   9   3       64.27       67.11      5.81 o 
   2   9   3      167.38      180.81      7.90 o 
   3   9   3      270.50      276.15      8.56 o 
   4   9   3       45.03       53.24      6.03 o 
   5   9   3       36.16       31.15      6.74 o 
   6   9   3       24.59       45.33     25.86 o 
   7   9   3       53.67       67.41     11.51 o 
  -6  10   3        2.14        8.65      8.76 o 
  -5  10   3       30.10       21.39      8.73 o 
  -4  10   3       64.98       69.69     10.09 o 
  -3  10   3       14.01       13.23      7.13 o 
  -2  10   3      779.02      754.23     22.61 o 
  -1  10   3      175.19      184.37     11.45 o 
   0  10   3       66.90       59.92      7.91 o 
   1  10   3      177.83      166.58     11.91 o 
   2  10   3      777.45      751.94     17.01 o 
   3  10   3       14.95       13.61      5.71 o 
   4  10   3       67.21       74.73      7.88 o 
   5  10   3       28.96       28.08      6.96 o 
   6  10   3        1.44        0.00      7.30 o 
  -6  11   3        9.98       15.26      9.71 o 
  -5  11   3       84.18       84.81     11.79 o 
  -4  11   3       25.37       31.16     10.21 o 
  -3  11   3       86.18       77.24     10.07 o 
  -2  11   3      356.33      353.13     16.44 o 
  -1  11   3      532.17      510.05     25.09 o 
   0  11   3        8.14       15.81      6.50 o 
   1  11   3      523.71      513.76     26.68 o 
   2  11   3      364.97      376.84     13.46 o 
   3  11   3       85.04       90.22      8.52 o 
   4  11   3       25.90       23.44      9.98 o 
   5  11   3       84.80       96.59     15.61 o 
  -5  12   3        7.84        9.87      8.69 o 
  -4  12   3       60.14       63.03     11.23 o 
  -3  12   3       19.16       18.00      8.04 o 
  -2  12   3       66.40       84.56     15.22 o 
  -1  12   3      506.25      535.71     29.98 o 
   0  12   3       22.75       14.71      7.11 o 
   1  12   3      513.01      527.23     36.20 o 
   2  12   3       67.09       67.98      7.91 o 
   3  12   3       20.46       18.43      8.20 o 
   4  12   3       61.13       57.15     15.84 o 
   5  12   3        7.71        9.47     10.95 o 
  -4  13   3       11.53       11.10     13.51 o 
  -3  13   3       57.17       49.31     14.68 o 
  -2  13   3       20.20       20.89     12.89 o 
  -1  13   3      215.79      207.04     22.60 o 
   0  13   3       76.75       78.82     15.53 o 
   1  13   3      215.62      229.93     19.69 o 
   2  13   3       20.93       19.33     12.19 o 
   3  13   3       58.55       68.57     16.23 o 
   4  13   3       12.11       16.00     13.04 o 
  -3  14   3       48.43       63.36     17.24 o 
  -2  14   3       81.24       76.72     17.78 o 
  -1  14   3        8.25        2.56     12.04 o 
   0  14   3        0.09        7.07     11.03 o 
   2  14   3       83.18      108.95     18.02 o 
   3  14   3       48.01       66.86     16.77 o 
   0   0   4    14338.39    13513.98    109.52 o 
   1   0   4      174.53      156.98      3.86 o 
   2   0   4       11.00       15.60      2.44 o 
   3   0   4        9.55       10.56      2.65 o 
   4   0   4       39.58       32.22      3.62 o 
   5   0   4        4.38        2.14      3.35 o 
   6   0   4       25.75       37.00      6.55 o 
   7   0   4       77.99       66.94      6.85 o 
   8   0   4       73.93       81.38     17.39 o 
   9   0   4       64.14       95.90     20.50 o 
  -9   1   4       34.86       49.54     17.16 o 
  -8   1   4        2.75        2.33     11.34 o 
  -7   1   4      165.32      159.55      9.02 o 
  -6   1   4       24.98       22.96      6.27 o 
  -5   1   4       33.91       28.90      4.72 o 
  -4   1   4      634.94      590.32     11.03 o 
  -3   1   4      498.95      481.73      9.54 o 
  -2   1   4      327.98      314.76      6.05 o 
  -1   1   4     5000.23     4874.64     20.60 o 
   0   1   4    44526.87    45193.53    645.17 o 
   1   1   4     4972.69     4819.90     23.20 o 
   2   1   4      341.21      338.17      5.69 o 
   3   1   4      491.43      486.12      8.14 o 
   4   1   4      641.84      610.14      8.91 o 
   5   1   4       31.65       29.52      4.90 o 
   6   1   4       27.47       21.40      4.56 o 
   7   1   4      159.30      151.55     11.03 o 
   8   1   4        3.07        4.97     13.82 o 
   9   1   4       34.89       40.69     16.38 o 
  -9   2   4       60.33       55.52     18.09 o 
  -8   2   4        3.46        3.11     11.26 o 
  -7   2   4      231.64      221.78     14.75 o 
  -6   2   4      823.43      840.96     18.48 o 
  -5   2   4      320.40      335.18     10.21 o 
  -4   2   4     1288.61     1261.79     27.64 o 
  -3   2   4      888.94      866.25     11.93 o 
  -2   2   4      345.70      332.30      5.17 o 
  -1   2   4      617.56      620.02     17.49 o 
   0   2   4     6918.76     7046.99     86.71 o 
   1   2   4      601.14      606.84      5.63 o 
   2   2   4      357.83      349.97      4.54 o 
   3   2   4      909.91      891.94     13.83 o 
   4   2   4     1304.69     1293.66     18.74 o 
   5   2   4      325.71      339.81      7.81 o 
   6   2   4      812.66      779.92     13.52 o 
   7   2   4      227.71      210.86     12.29 o 
   8   2   4        3.67        0.14      6.75 o 
   9   2   4       59.18       68.16     13.30 o 
  -8   3   4       11.71        8.31     12.19 o 
  -7   3   4      144.45      146.73     10.05 o 
  -6   3   4       90.75       98.00      8.28 o 
  -5   3   4       46.13       36.38      5.74 o 
  -4   3   4      424.10      433.56     11.75 o 
  -3   3   4      288.79      330.31      6.97 o 
  -2   3   4     1466.41     1488.01     16.24 o 
  -1   3   4     1162.28     1125.41     23.06 o 
   0   3   4     1888.50     1941.46     54.50 o 
   1   3   4     1162.10     1187.03     15.24 o 
   2   3   4     1481.24     1546.45     22.25 o 
   3   3   4      292.22      326.16      5.53 o 
   4   3   4      399.42      417.88      7.24 o 
   5   3   4       45.36       40.28      3.93 o 
   6   3   4       90.95      112.16      7.82 o 
   7   3   4      149.42      145.78     10.69 o 
   8   3   4       11.43        1.74      7.03 o 
  -8   4   4       11.88        7.45     12.73 o 
  -7   4   4       13.34       11.63      5.92 o 
  -6   4   4      319.49      306.01     12.65 o 
  -5   4   4      206.04      197.16     10.10 o 
  -4   4   4       21.92       24.67      4.20 o 
  -3   4   4      927.31      981.68     12.63 o 
  -2   4   4     1648.93     1656.29     27.57 o 
  -1   4   4     1517.88     1465.81    119.82 o 
   0   4   4       42.31       36.55      2.81 o 
   1   4   4     1518.83     1586.39     26.59 o 
   2   4   4     1675.21     1733.23     27.04 o 
   3   4   4      915.42      975.75     12.49 o 
   4   4   4       22.06       23.81      2.90 o 
   5   4   4      205.95      202.07      6.31 o 
   6   4   4      319.28      299.24     11.06 o 
   7   4   4       14.75       20.79      7.26 o 
   8   4   4       11.64        9.50      7.32 o 
  -8   5   4       26.87       39.14     15.53 o 
  -7   5   4       57.54       67.92     10.97 o 
  -6   5   4        6.93        4.11      5.27 o 
  -5   5   4       17.82       14.87      4.72 o 
  -4   5   4      129.80      127.63      7.91 o 
  -3   5   4     1982.14     2054.89     23.63 o 
  -2   5   4      424.81      430.57      8.98 o 
  -1   5   4     2587.04     2782.81     47.68 o 
   0   5   4     2081.90     2201.62     71.86 o 
   1   5   4     2623.08     2896.85     19.53 o 
   2   5   4      430.16      442.08      7.92 o 
   3   5   4     1977.97     2046.14     46.49 o 
   4   5   4      131.40      128.01      6.17 o 
   5   5   4       18.71       15.62      4.10 o 
   6   5   4        7.38        5.91      5.64 o 
   7   5   4       58.00       69.73      8.94 o 
   8   5   4       26.55        5.63     10.51 o 
  -8   6   4       22.71       38.20     10.43 o 
  -7   6   4        8.10        9.31      8.31 o 
  -6   6   4        6.92        4.82      7.38 o 
  -5   6   4      233.00      225.89     10.68 o 
  -4   6   4      148.87      148.92      8.54 o 
  -3   6   4      703.20      673.84     13.08 o 
  -2   6   4      378.18      390.41      7.38 o 
  -1   6   4       11.67       12.92      2.61 o 
   0   6   4      916.96     1018.87     20.91 o 
   1   6   4       13.78       16.71      3.34 o 
   2   6   4      370.89      374.77      7.89 o 
   3   6   4      700.31      695.17     10.96 o 
   4   6   4      142.28      139.37      7.24 o 
   5   6   4      242.20      231.32      9.59 o 
   6   6   4        6.20       13.78      7.91 o 
   7   6   4        7.80       17.08      8.73 o 
   8   6   4       23.06       39.68     11.73 o 
  -8   7   4        3.00        5.91      9.01 o 
  -7   7   4       47.95       61.61     11.26 o 
  -6   7   4      100.74       95.00      8.97 o 
  -5   7   4      103.87      120.55      9.17 o 
  -4   7   4      437.58      420.35     19.64 o 
  -3   7   4       41.42       41.74      7.86 o 
  -2   7   4      149.22      165.26      5.57 o 
  -1   7   4      127.07      139.10      5.63 o 
   0   7   4      234.88      231.84     10.50 o 
   1   7   4      127.78      134.36      6.43 o 
   2   7   4      160.12      174.24      6.33 o 
   3   7   4       44.86       43.49      4.30 o 
   4   7   4      418.05      409.08      9.73 o 
   5   7   4      109.41      122.76      8.52 o 
   6   7   4       99.70       83.78     10.75 o 
   7   7   4       46.72       80.37     11.83 o 
   8   7   4        2.90        5.95      9.36 o 
  -7   8   4       13.66        9.08      8.97 o 
  -6   8   4       59.25       58.03     10.60 o 
  -5   8   4       84.57       94.27     11.06 o 
  -4   8   4      684.32      652.86     15.37 o 
  -3   8   4      144.70      155.01      8.32 o 
  -2   8   4       35.65       38.25      3.73 o 
  -1   8   4       58.00       69.57      6.00 o 
   0   8   4       92.13      101.06      8.65 o 
   1   8   4       60.50       71.55      5.43 o 
   2   8   4       39.20       37.15      4.58 o 
   3   8   4      150.25      149.30      7.04 o 
   4   8   4      691.16      660.13     12.20 o 
   5   8   4       89.51       93.72      8.28 o 
   6   8   4       60.05       81.20     11.03 o 
   7   8   4       14.04       24.53      9.00 o 
  -7   9   4        6.48        5.12      8.74 o 
  -6   9   4       15.10       14.06      8.98 o 
  -5   9   4       90.45       96.95     11.48 o 
  -4   9   4      143.96      136.91     12.24 o 
  -3   9   4      262.96      230.06     14.06 o 
  -2   9   4      661.34      683.88     20.07 o 
  -1   9   4      491.55      504.10     13.89 o 
   0   9   4       98.85      107.38      8.69 o 
   1   9   4      498.20      519.62     16.76 o 
   2   9   4      662.35      690.90     12.66 o 
   3   9   4      257.69      255.55      8.58 o 
   4   9   4      143.09      133.24      8.07 o 
   5   9   4       93.23      108.22     11.36 o 
   6   9   4       15.88       20.11      8.73 o 
   7   9   4        5.39       10.96      8.66 o 
  -6  10   4      120.21      132.38     13.98 o 
  -5  10   4       25.67       16.08      8.73 o 
  -4  10   4      122.58      110.63     11.86 o 
  -3  10   4      226.19      202.06     14.21 o 
  -2  10   4      344.24      323.42     15.59 o 
  -1  10   4      385.13      391.33     16.54 o 
   0  10   4       71.01       66.97      8.30 o 
   1  10   4      391.29      416.28     16.24 o 
   2  10   4      353.74      356.49     13.14 o 
   3  10   4      232.00      210.64     13.39 o 
   4  10   4      123.34      125.87      9.33 o 
   5  10   4       24.36       33.93     12.81 o 
   6  10   4      122.34      151.09     13.56 o 
  -6  11   4       35.68       39.61     10.92 o 
  -5  11   4       35.10       37.84     10.37 o 
  -4  11   4       77.28       82.21     11.11 o 
  -3  11   4       21.86       18.05      7.74 o 
  -2  11   4      415.16      392.01     17.63 o 
  -1  11   4      217.41      205.18     20.81 o 
   0  11   4      107.98      106.60     11.80 o 
   1  11   4      221.98      203.67     13.42 o 
   2  11   4      405.06      373.23     13.75 o 
   3  11   4       19.71       17.75      6.16 o 
   4  11   4       75.39       82.01     16.00 o 
   5  11   4       34.14       59.40     14.68 o 
  -5  12   4       83.34       91.71     12.75 o 
  -4  12   4       59.96       69.81     11.18 o 
  -3  12   4        5.00        4.80      7.27 o 
  -2  12   4       61.05       62.25     10.37 o 
  -1  12   4       76.08       65.02      9.87 o 
   0  12   4       26.69       20.89     11.88 o 
   1  12   4       77.91       80.30     10.06 o 
   2  12   4       62.94       64.97      7.89 o 
   3  12   4        4.70       14.11      7.68 o 
   4  12   4       60.12       57.72     10.00 o 
  -4  13   4        2.31        0.00     11.65 o 
  -3  13   4       13.36       22.13     13.67 o 
  -2  13   4        9.91        1.79     11.03 o 
  -1  13   4       55.30       73.77     15.69 o 
   0  13   4       39.75       43.25     13.59 o 
   1  13   4       53.16       46.36     13.67 o 
   2  13   4        9.36        1.79     10.87 o 
   3  13   4       13.17       16.07     12.04 o 
   4  13   4        2.66        8.08     11.34 o 
  -3  14   4        1.91        0.00     11.34 o 
  -2  14   4       26.37       37.12     14.21 o 
  -1  14   4        1.62        0.00     10.79 o 
   0  14   4       37.83       45.81     14.21 o 
   1  14   4        1.76        0.00     10.56 o 
   3  14   4        1.79        0.00     11.26 o 
   1   0   5     6178.98     6005.40     83.32 o 
   2   0   5     1065.36     1052.58     12.44 o 
   3   0   5     1406.78     1427.94     20.21 o 
   4   0   5      351.38      366.38      9.21 o 
   5   0   5      162.20      147.02      7.60 o 
   6   0   5      289.22      270.31     12.28 o 
   7   0   5      165.66      156.41     10.42 o 
   8   0   5        4.03        2.81      8.53 o 
   9   0   5        3.48       17.63     13.20 o 
  -8   1   5       59.81       64.92     15.61 o 
  -7   1   5       21.96       24.22      6.75 o 
  -6   1   5        1.49        3.66      4.37 o 
  -5   1   5       83.23       90.03      6.31 o 
  -4   1   5      576.54      581.59     11.15 o 
  -3   1   5      228.30      225.31      6.20 o 
  -2   1   5      581.23      548.90      7.81 o 
  -1   1   5     3005.42     2981.31     25.09 o 
   0   1   5     7703.39     7288.29    152.35 o 
   1   1   5     3075.14     2981.66     42.47 o 
   2   1   5      578.51      548.20      7.87 o 
   3   1   5      228.71      225.02      5.92 o 
   4   1   5      569.79      568.96      9.73 o 
   5   1   5       86.34       84.86      7.38 o 
   6   1   5        0.82        0.84      4.18 o 
   7   1   5       24.21       22.37      8.55 o 
   8   1   5       59.21       72.93     11.71 o 
  -8   2   5       52.47       71.05     16.23 o 
  -7   2   5       72.87       81.89     10.22 o 
  -6   2   5      116.58      133.03      8.13 o 
  -5   2   5      484.56      478.84     11.62 o 
  -4   2   5      295.38      312.11      8.85 o 
  -3   2   5      664.69      677.68     10.94 o 
  -2   2   5      829.53      776.16     11.59 o 
  -1   2   5     1467.38     1404.53     29.00 o 
   0   2   5     7862.26     7570.13     67.45 o 
   1   2   5     1457.34     1433.84     13.28 o 
   2   2   5      825.39      761.97     11.14 o 
   3   2   5      662.94      683.98      8.67 o 
   4   2   5      294.88      306.26      7.98 o 
   5   2   5      484.21      480.61      9.89 o 
   6   2   5      116.22      116.15      6.69 o 
   7   2   5       71.69       79.27      8.76 o 
   8   2   5       53.64       57.53     11.25 o 
  -8   3   5        6.24       11.96     12.81 o 
  -7   3   5      138.02      131.30     10.09 o 
  -6   3   5      242.05      233.67     11.36 o 
  -5   3   5      323.57      297.45      9.83 o 
  -4   3   5      204.46      217.69      7.95 o 
  -3   3   5      247.65      245.82      5.21 o 
  -2   3   5       69.86       62.64      4.86 o 
  -1   3   5     2444.11     2480.35     32.85 o 
   0   3   5      128.23      128.77      3.36 o 
   1   3   5     2484.50     2560.18     31.79 o 
   2   3   5       75.08       70.59      3.68 o 
   3   3   5      239.10      244.29      6.58 o 
   4   3   5      199.92      202.62      5.62 o 
   5   3   5      321.28      306.75      8.09 o 
   6   3   5      246.43      236.83     10.29 o 
   7   3   5      132.99      130.78     10.48 o 
   8   3   5        6.47        8.52      7.20 o 
  -8   4   5        9.08       19.96     14.05 o 
  -7   4   5       15.72       11.59      6.32 o 
  -6   4   5      316.74      312.22     12.77 o 
  -5   4   5       59.04       49.13      6.50 o 
  -4   4   5      255.82      250.62     10.05 o 
  -3   4   5     1381.43     1345.64     23.45 o 
  -2   4   5      500.38      527.24     20.51 o 
  -1   4   5      697.24      683.28     12.05 o 
   0   4   5     1460.26     1552.26     67.80 o 
   1   4   5      688.97      728.82     10.92 o 
   2   4   5      487.05      532.99     10.83 o 
   3   4   5     1354.40     1366.90     19.21 o 
   4   4   5      257.21      250.78      5.65 o 
   5   4   5       61.20       61.51      5.95 o 
   6   4   5      314.68      292.54     12.65 o 
   7   4   5       14.69       20.58      7.15 o 
   8   4   5        9.32        8.86      7.43 o 
  -8   5   5        4.44        0.27      8.05 o 
  -7   5   5       81.70       76.69     11.27 o 
  -6   5   5        5.38       11.78      5.66 o 
  -5   5   5       92.81       93.66      7.86 o 
  -4   5   5      457.68      438.99     16.28 o 
  -3   5   5      923.27      920.88     20.71 o 
  -2   5   5      794.65      750.10     25.18 o 
  -1   5   5      427.48      440.85      8.85 o 
   0   5   5      197.00      233.86      4.92 o 
   1   5   5      426.68      459.42     24.47 o 
   2   5   5      814.53      814.44     11.59 o 
   3   5   5      927.92      986.52     15.33 o 
   4   5   5      455.67      458.93      9.64 o 
   5   5   5       96.16       92.41      6.81 o 
   6   5   5        5.52       11.91      5.91 o 
   7   5   5       80.94       80.71      9.94 o 
   8   5   5        4.24        4.58      7.22 o 
  -8   6   5       56.78       76.86     12.67 o 
  -7   6   5        5.36        0.00      9.12 o 
  -6   6   5       85.03       80.87     12.27 o 
  -5   6   5       74.84       55.20     11.84 o 
  -4   6   5      360.18      348.04     11.50 o 
  -3   6   5      414.25      442.51     10.98 o 
  -2   6   5      420.07      411.05      9.67 o 
  -1   6   5     1420.48     1432.92     17.07 o 
   0   6   5      868.72      888.92      9.89 o 
   1   6   5     1425.22     1484.99     15.34 o 
   2   6   5      421.93      424.92     14.04 o 
   3   6   5      421.48      444.95     10.37 o 
   4   6   5      363.12      359.16     13.02 o 
   5   6   5       73.01       62.69      7.85 o 
   6   6   5       90.24       98.03      8.97 o 
   7   6   5        5.64        3.32      8.36 o 
   8   6   5       58.09       71.56     12.41 o 
  -7   7   5       78.34       83.11     12.35 o 
  -6   7   5       35.97       29.50      9.36 o 
  -5   7   5      114.05      103.06     11.17 o 
  -4   7   5      132.42      136.03      8.67 o 
  -3   7   5      453.60      459.01     11.39 o 
  -2   7   5       66.66       55.24      5.61 o 
  -1   7   5      150.64      138.46      4.50 o 
   0   7   5       36.95       26.10      5.39 o 
   1   7   5      153.31      152.82      6.54 o 
   2   7   5       64.94       64.43      4.52 o 
   3   7   5      441.11      440.71      9.68 o 
   4   7   5      132.91      138.50      7.78 o 
   5   7   5      111.92      120.09     11.12 o 
   6   7   5       35.90       32.46      8.79 o 
   7   7   5       77.47       86.53     12.19 o 
  -7   8   5        7.27       19.30      9.84 o 
  -6   8   5       46.45       63.68     18.09 o 
  -5   8   5       61.67       62.36     10.29 o 
  -4   8   5       26.56       39.57      8.42 o 
  -3   8   5      543.85      503.10     18.11 o 
  -2   8   5      131.50      127.94      4.31 o 
  -1   8   5       30.67       39.27      3.74 o 
   0   8   5      568.11      563.57     65.99 o 
   1   8   5       29.29       39.35      4.35 o 
   2   8   5      122.96      104.52      5.52 o 
   3   8   5      528.35      532.96     11.73 o 
   4   8   5       27.70       35.36      5.70 o 
   5   8   5       62.82       50.96      7.33 o 
   6   8   5       47.55       72.65     10.77 o 
   7   8   5        7.20       12.81      9.06 o 
  -7   9   5       70.12       79.31     17.94 o 
  -6   9   5       48.66       41.92     10.24 o 
  -5   9   5      122.33      111.59     12.16 o 
  -4   9   5      112.53      120.83     13.43 o 
  -3   9   5      259.46      236.62     14.89 o 
  -2   9   5     1020.06     1002.40     27.04 o 
  -1   9   5      131.44      134.55     18.83 o 
   0   9   5       27.81       26.03      6.25 o 
   1   9   5      131.64      147.27     11.41 o 
   2   9   5     1023.47      986.46     19.20 o 
   3   9   5      257.36      243.55      9.55 o 
   4   9   5      108.80      112.47      8.46 o 
   5   9   5      125.39      120.77      9.41 o 
   6   9   5       48.95       42.98      9.99 o 
   7   9   5       69.44       71.09     12.02 o 
  -6  10   5       19.73        4.83      9.22 o 
  -5  10   5       47.74       47.94     10.54 o 
  -4  10   5        6.32        0.34      6.67 o 
  -3  10   5      132.53      129.07     11.82 o 
  -2  10   5      281.67      276.85     15.18 o 
  -1  10   5      153.44      142.58     17.24 o 
   0  10   5      144.85      154.11     11.69 o 
   1  10   5      150.54      152.15     12.10 o 
   2  10   5      281.72      301.30     12.68 o 
   3  10   5      128.91      122.01      9.05 o 
   4  10   5        6.97       10.97      7.35 o 
   5  10   5       47.80       55.13     13.90 o 
   6  10   5       18.43       10.09     12.42 o 
  -5  11   5       72.25       78.61     11.74 o 
  -4  11   5       33.59       38.37      9.39 o 
  -3  11   5       19.18       20.06      8.28 o 
  -2  11   5      148.00      153.53     12.86 o 
  -1  11   5      229.45      223.27     20.58 o 
   0  11   5      170.35      178.89     18.29 o 
   1  11   5      219.81      228.06     14.10 o 
   2  11   5      149.47      146.79     10.05 o 
   3  11   5       18.47       21.85      6.39 o 
   4  11   5       33.70       40.53     12.89 o 
   5  11   5       72.67       86.19     16.70 o 
  -5  12   5        7.49        9.27     10.56 o 
  -4  12   5        5.71       11.51      8.42 o 
  -3  12   5        2.64        7.60      7.91 o 
  -2  12   5       65.09       79.62     10.78 o 
  -1  12   5       28.91       18.09     12.19 o 
   0  12   5        2.89        2.10     10.17 o 
   1  12   5       29.59       28.19      8.06 o 
   2  12   5       61.37       57.69      7.96 o 
   3  12   5        3.22        9.69      6.33 o 
   4  12   5        5.34       14.75     11.57 o 
  -4  13   5       79.59      147.15     22.36 o 
  -3  13   5       34.09       42.40     15.37 o 
  -2  13   5        4.11        0.93     11.26 o 
  -1  13   5      144.24      150.03     19.88 o 
   0  13   5        0.48        1.01     11.18 o 
   1  13   5      144.65      126.58     17.94 o 
   2  13   5        4.32        2.01      6.24 o 
   3  13   5       35.91       21.04     12.27 o 
  -2  14   5       17.08       13.90     13.74 o 
  -1  14   5       46.72       61.73     16.38 o 
   0  14   5       27.39       36.34     14.21 o 
   1  14   5       45.36       60.88     15.30 o 
   0   0   6    24276.31    24063.26    167.92 o 
   1   0   6     1364.18     1193.64     18.59 o 
   2   0   6      145.86      137.02      4.84 o 
   3   0   6        1.03        0.00      2.53 o 
   4   0   6      800.33      766.81     11.28 o 
   5   0   6       73.14       80.11      5.90 o 
   6   0   6        0.14        0.00      4.23 o 
   7   0   6      102.98       95.23     11.59 o 
   8   0   6        6.53        5.34      8.31 o 
  -8   1   6        2.12        0.00      7.33 o 
  -7   1   6        2.47        6.23      7.60 o 
  -6   1   6      364.34      384.06     11.87 o 
  -5   1   6       98.54       91.55      6.38 o 
  -4   1   6      152.12      166.83      6.50 o 
  -3   1   6     2345.51     2323.82     21.12 o 
  -2   1   6      821.97      804.85     10.56 o 
  -1   1   6     1360.80     1377.19     21.21 o 
   0   1   6     4024.02     3984.70     32.73 o 
   1   1   6     1400.61     1343.44     23.75 o 
   2   1   6      849.59      841.30     13.24 o 
   3   1   6     2322.58     2328.98     30.62 o 
   4   1   6      149.48      167.22      6.22 o 
   5   1   6       97.44       98.30      6.41 o 
   6   1   6      373.10      361.83     13.83 o 
   7   1   6        1.89       11.49      7.96 o 
   8   1   6        2.47        6.77      8.78 o 
  -8   2   6        3.33        0.00     10.95 o 
  -7   2   6       92.19       97.82      9.15 o 
  -6   2   6       73.36       81.80      7.04 o 
  -5   2   6      230.30      245.13      9.52 o 
  -4   2   6      240.06      252.49      8.64 o 
  -3   2   6      269.45      258.20      6.89 o 
  -2   2   6      121.32      113.79      5.24 o 
  -1   2   6     3573.01     3645.31     86.90 o 
   0   2   6     1349.72     1356.58     10.62 o 
   1   2   6     3596.53     3643.19     45.16 o 
   2   2   6      121.12      122.70      4.25 o 
   3   2   6      257.33      240.91      5.95 o 
   4   2   6      237.33      251.58      6.88 o 
   5   2   6      233.42      240.01     10.62 o 
   6   2   6       77.44       79.08      8.14 o 
   7   2   6       94.57       81.85     11.44 o 
   8   2   6        3.24        0.00     11.49 o 
  -8   3   6        9.67       18.95     12.73 o 
  -7   3   6      117.70      117.49     19.49 o 
  -6   3   6      199.32      191.11     11.03 o 
  -5   3   6       88.67       87.46      6.74 o 
  -4   3   6      468.20      498.09     12.45 o 
  -3   3   6      642.15      654.24      7.75 o 
  -2   3   6      150.16      148.04      8.40 o 
  -1   3   6     1993.27     2060.71     45.45 o 
   0   3   6      372.48      403.21      6.11 o 
   1   3   6     1965.48     2083.97     11.78 o 
   2   3   6      150.58      153.42      3.77 o 
   3   3   6      632.62      621.59     14.32 o 
   4   3   6      462.80      470.01     10.76 o 
   5   3   6       90.44       95.92      5.40 o 
   6   3   6      195.67      177.66      9.51 o 
   7   3   6      120.90      113.27     15.57 o 
   8   3   6        9.05        9.48      8.48 o 
  -8   4   6       57.63       60.19     10.58 o 
  -7   4   6       28.91       29.94      7.02 o 
  -6   4   6      144.51      130.19      9.58 o 
  -5   4   6      154.93      142.99      9.61 o 
  -4   4   6      296.97      284.23     11.17 o 
  -3   4   6       16.64       20.35      4.73 o 
  -2   4   6      546.31      519.36     16.90 o 
  -1   4   6      488.14      482.95      9.51 o 
   0   4   6     3225.12     3600.42    160.03 o 
   1   4   6      463.74      489.18     13.28 o 
   2   4   6      535.81      534.93     12.75 o 
   3   4   6       17.26       16.43      3.69 o 
   4   4   6      303.45      296.15      5.97 o 
   5   4   6      157.95      151.61      8.28 o 
   6   4   6      139.45      125.67      9.54 o 
   7   4   6       29.78       32.00      7.39 o 
   8   4   6       58.25       71.58     11.72 o 
  -8   5   6        4.71        3.06      7.57 o 
  -7   5   6       12.88        9.63      8.09 o 
  -6   5   6       85.31       85.07      8.30 o 
  -5   5   6       28.74       27.02      6.30 o 
  -4   5   6       43.47       49.62      8.05 o 
  -3   5   6      141.55      140.81     10.80 o 
  -2   5   6      255.43      268.97     17.32 o 
  -1   5   6      710.21      649.10     11.15 o 
   0   5   6      205.28      285.30      9.59 o 
   1   5   6      713.36      684.51     14.85 o 
   2   5   6      243.32      278.64      5.15 o 
   3   5   6      148.40      146.27      5.90 o 
   4   5   6       41.95       42.35      4.46 o 
   5   5   6       29.95       31.60      5.32 o 
   6   5   6       87.91       87.23      8.54 o 
   7   5   6       13.69        8.97      6.50 o 
   8   5   6        4.21        4.18      7.25 o 
  -8   6   6       49.54       65.35     11.90 o 
  -7   6   6       12.54       14.76     10.02 o 
  -6   6   6       66.79       57.16     20.19 o 
  -5   6   6      447.17      418.60     18.07 o 
  -4   6   6       42.92       45.52      7.96 o 
  -3   6   6      167.59      158.32     11.28 o 
  -2   6   6     1164.69     1143.14     33.04 o 
  -1   6   6      241.11      247.99      8.04 o 
   0   6   6      260.56      267.29      9.87 o 
   1   6   6      247.81      258.55     10.93 o 
   2   6   6     1188.61     1212.68     17.37 o 
   3   6   6      174.55      170.18      6.28 o 
   4   6   6       38.02       29.83      4.82 o 
   5   6   6      445.26      440.93     12.32 o 
   6   6   6       64.30       57.88      7.84 o 
   7   6   6       13.01       14.55      7.10 o 
   8   6   6       48.35       55.49     11.50 o 
  -7   7   6       86.68       94.28     12.46 o 
  -6   7   6       93.94       89.45     11.67 o 
  -5   7   6      264.29      231.63     14.91 o 
  -4   7   6     1147.15     1104.80     34.15 o 
  -3   7   6      618.57      595.08     19.26 o 
  -2   7   6      580.10      536.82     25.79 o 
  -1   7   6      401.22      373.82     10.31 o 
   0   7   6      268.35      260.04     10.37 o 
   1   7   6      400.36      367.61      9.10 o 
   2   7   6      565.06      551.38      9.81 o 
   3   7   6      630.68      600.48     11.10 o 
   4   7   6     1133.20     1093.90     20.22 o 
   5   7   6      275.41      271.89     15.40 o 
   6   7   6       96.87      100.35     11.63 o 
   7   7   6       86.93      123.82     13.85 o 
  -7   8   6       77.54       83.63     12.94 o 
  -6   8   6       17.92       19.92      8.92 o 
  -5   8   6       66.66       59.93     15.80 o 
  -4   8   6      671.10      596.49     21.01 o 
  -3   8   6      387.65      393.44     25.13 o 
  -2   8   6        8.13        0.00      8.15 o 
  -1   8   6      400.35      376.62     11.16 o 
   0   8   6     1030.92     1031.05     15.52 o 
   1   8   6      404.50      384.01     14.11 o 
   2   8   6        6.95        7.29      3.89 o 
   3   8   6      380.75      375.35     10.75 o 
   4   8   6      661.02      660.05     14.51 o 
   5   8   6       67.03       68.79      8.03 o 
   6   8   6       16.41       27.99      9.20 o 
   7   8   6       78.60       71.71     13.36 o 
  -7   9   6       25.56       14.65      9.97 o 
  -6   9   6        1.08        2.35      7.93 o 
  -5   9   6      120.77      104.32     11.81 o 
  -4   9   6      192.76      175.92     13.73 o 
  -3   9   6      159.65      146.92     12.43 o 
  -2   9   6      362.75      339.41     23.15 o 
  -1   9   6      347.44      343.73     31.81 o 
   0   9   6      202.66      202.28     11.71 o 
   1   9   6      335.96      325.45     13.45 o 
   2   9   6      374.23      368.87     12.72 o 
   3   9   6      155.26      160.49     10.23 o 
   4   9   6      192.40      197.37     10.63 o 
   5   9   6      122.34      126.92      9.69 o 
   6   9   6        1.51        0.00      7.88 o 
   7   9   6       25.79       28.46     14.87 o 
  -6  10   6        1.12        0.00      9.43 o 
  -5  10   6        5.65       11.27      8.19 o 
  -4  10   6      127.46      122.27     12.54 o 
  -3  10   6       79.46       68.46     10.33 o 
  -2  10   6      173.71      169.74     13.22 o 
  -1  10   6      309.24      271.13     22.52 o 
   0  10   6       79.12       86.77      6.73 o 
   1  10   6      314.29      289.01     11.81 o 
   2  10   6      166.30      147.17      8.16 o 
   3  10   6       76.33       86.84      8.04 o 
   4  10   6      129.64      131.10     12.17 o 
   5  10   6        5.46       14.36     11.10 o 
   6  10   6        1.18        0.00     11.57 o 
  -5  11   6       41.03       41.99     10.65 o 
  -4  11   6       25.16       24.51      9.09 o 
  -3  11   6       81.10       94.00     11.64 o 
  -2  11   6       55.34       50.63      9.66 o 
  -1  11   6       89.20       93.03     16.07 o 
   0  11   6      130.43      120.36     16.77 o 
   1  11   6       90.10       81.54      7.32 o 
   2  11   6       54.64       57.09      6.35 o 
   3  11   6       83.43       90.86     10.93 o 
   4  11   6       24.40       31.83      8.88 o 
   5  11   6       42.08       51.33     15.14 o 
  -5  12   6       17.93       23.37     10.32 o 
  -4  12   6        4.29        2.89      8.06 o 
  -3  12   6       52.28       55.41     11.96 o 
  -2  12   6       40.22       27.01      9.04 o 
  -1  12   6        6.23        0.00     10.79 o 
   0  12   6        0.78        6.29     11.03 o 
   1  12   6        5.81       17.70     11.34 o 
   2  12   6       38.57       37.60      7.29 o 
   3  12   6       54.95       55.37     10.00 o 
   4  12   6        3.81        3.03     10.95 o 
   5  12   6       17.01       30.98     13.82 o 
  -4  13   6        9.84       17.14      9.73 o 
  -3  13   6       35.07       34.26      9.87 o 
  -2  13   6       89.34       90.70     17.94 o 
  -1  13   6      322.23      311.43     26.79 o 
   0  13   6       21.34       25.86     13.05 o 
   1  13   6      321.05      376.74     27.65 o 
   2  13   6       89.74       93.82      9.70 o 
   3  13   6       34.17       38.82     13.82 o 
  -2  14   6       38.31       52.65     15.92 o 
  -1  14   6       49.59       60.33     16.15 o 
   0  14   6       24.05       21.59     13.67 o 
   1  14   6       52.34       60.41     15.84 o 
   1   0   7      122.74      140.83      5.24 o 
   2   0   7       66.50       81.19      4.28 o 
   3   0   7      140.27      169.68      5.94 o 
   4   0   7      841.62      831.98     15.14 o 
   5   0   7       10.82       12.39      4.35 o 
   6   0   7      116.16      127.42      7.92 o 
   7   0   7       17.50       26.70      8.81 o 
   8   0   7        1.30        0.68      9.40 o 
  -8   1   7        4.56        5.59     10.83 o 
  -7   1   7       30.10       34.46      7.35 o 
  -6   1   7      496.31      492.32     13.09 o 
  -5   1   7      261.86      242.40      9.19 o 
  -4   1   7        6.42        2.81      3.59 o 
  -3   1   7      474.39      488.19      9.84 o 
  -2   1   7       49.02       51.30      4.00 o 
  -1   1   7     2651.61     2548.02     17.45 o 
   0   1   7       72.26       77.40      4.95 o 
   1   1   7     2631.39     2534.87     33.26 o 
   2   1   7       44.42       47.90      3.32 o 
   3   1   7      480.63      486.29      8.36 o 
   4   1   7        6.76        4.23      3.40 o 
   5   1   7      267.04      269.61     10.51 o 
   6   1   7      500.83      457.37     15.21 o 
   7   1   7       28.74       36.00      9.26 o 
   8   1   7        4.78        3.83      8.62 o 
  -8   2   7        0.65        6.52     11.49 o 
  -7   2   7       81.59       99.40      9.52 o 
  -6   2   7       69.45       67.78      6.76 o 
  -5   2   7       43.72       38.36      5.43 o 
  -4   2   7      314.45      322.29      9.46 o 
  -3   2   7     1128.85     1102.71     18.03 o 
  -2   2   7      417.02      354.55      8.03 o 
  -1   2   7     2542.70     2498.84     37.05 o 
   0   2   7     1425.71     1510.76     12.09 o 
   1   2   7     2551.23     2447.55     53.20 o 
   2   2   7      421.02      384.51      6.55 o 
   3   2   7     1119.21     1110.93     18.97 o 
   4   2   7      316.86      332.55     10.48 o 
   5   2   7       45.38       44.78      6.39 o 
   6   2   7       67.61       70.38      7.82 o 
   7   2   7       80.53       88.57     11.03 o 
   8   2   7        0.74        0.00      9.05 o 
  -8   3   7       31.14       40.91      9.54 o 
  -7   3   7       36.83       43.94      9.47 o 
  -6   3   7      267.26      280.20     11.02 o 
  -5   3   7      138.67      136.39      7.88 o 
  -4   3   7      101.30      106.29      6.56 o 
  -3   3   7      803.10      739.00     15.19 o 
  -2   3   7       36.83       32.06      4.26 o 
  -1   3   7      513.30      531.14      9.56 o 
   0   3   7     3868.59     3912.97     55.56 o 
   1   3   7      519.62      531.93     11.36 o 
   2   3   7       30.07       25.69      1.96 o 
   3   3   7      794.65      747.81     13.21 o 
   4   3   7      101.56       91.42      9.38 o 
   5   3   7      134.48      137.31      6.82 o 
   6   3   7      275.62      283.74     15.56 o 
   7   3   7       37.16       37.15      9.36 o 
   8   3   7       31.72       59.60     11.03 o 
  -8   4   7        3.39        0.00     10.60 o 
  -7   4   7       51.23       54.98     10.15 o 
  -6   4   7      129.47      135.78      9.88 o 
  -5   4   7      258.49      250.45     11.46 o 
  -4   4   7      368.83      354.67     10.47 o 
  -3   4   7      184.68      198.49     11.40 o 
  -2   4   7      430.63      421.39     16.62 o 
  -1   4   7       20.50       27.95      3.24 o 
   0   4   7     1400.14     1456.19     26.94 o 
   1   4   7       19.39       21.43      2.42 o 
   2   4   7      426.68      434.73      7.76 o 
   3   4   7      181.16      199.56      7.34 o 
   4   4   7      366.15      351.62     14.83 o 
   5   4   7      256.83      248.29     11.49 o 
   6   4   7      135.80      134.56     12.16 o 
   7   4   7       51.93       65.77     10.67 o 
   8   4   7        3.40       10.41      8.72 o 
  -8   5   7       61.30       63.77     14.02 o 
  -7   5   7        5.82        5.09      7.77 o 
  -6   5   7      170.62      175.77     11.38 o 
  -5   5   7      446.95      416.69     14.22 o 
  -4   5   7      652.21      605.03     19.56 o 
  -3   5   7       89.26       79.47      8.70 o 
  -2   5   7        3.75        1.16      7.61 o 
  -1   5   7      399.30      418.33      9.86 o 
   0   5   7      255.52      291.05     14.03 o 
   1   5   7      389.10      420.04      8.98 o 
   2   5   7        4.17        5.24      2.12 o 
   3   5   7       91.70       97.72      5.86 o 
   4   5   7      654.24      638.29     14.78 o 
   5   5   7      439.47      425.15     13.80 o 
   6   5   7      166.00      169.96     13.65 o 
   7   5   7        6.60        2.70      8.08 o 
   8   5   7       60.84       73.42     12.37 o 
  -7   6   7       28.23       31.42      9.84 o 
  -6   6   7      107.12      102.53     13.08 o 
  -5   6   7      414.03      392.64     18.43 o 
  -4   6   7       71.72       71.44      9.59 o 
  -3   6   7      371.71      370.38     15.76 o 
  -2   6   7        9.35       12.73      8.08 o 
  -1   6   7     1063.48      971.24     22.15 o 
   0   6   7        4.31        6.61      4.22 o 
   1   6   7     1058.79     1014.82     30.66 o 
   2   6   7       10.68        8.36      4.02 o 
   3   6   7      378.20      410.36     15.80 o 
   4   6   7       74.37       86.69      6.24 o 
   5   6   7      407.15      385.52     13.18 o 
   6   6   7      106.40      131.71     10.12 o 
   7   6   7       28.55       19.71      8.51 o 
  -7   7   7        6.38        5.78     11.88 o 
  -6   7   7       35.36       30.15      9.29 o 
  -5   7   7      117.67      114.24     17.90 o 
  -4   7   7      216.83      221.32     20.50 o 
  -3   7   7      292.54      279.75     14.52 o 
  -2   7   7      797.82      765.18     29.76 o 
  -1   7   7      392.77      402.08     10.79 o 
   0   7   7      137.04      130.19      8.54 o 
   1   7   7      396.17      416.25      9.55 o 
   2   7   7      796.25      761.46     16.16 o 
   3   7   7      293.99      286.22     11.54 o 
   4   7   7      217.90      216.20     10.95 o 
   5   7   7      117.63      130.71     12.04 o 
   6   7   7       34.69       34.05      9.19 o 
   7   7   7        6.85       11.71      9.20 o 
  -7   8   7       68.99       88.93     13.10 o 
  -6   8   7       61.00       79.70     11.50 o 
  -5   8   7      202.43      185.44     23.45 o 
  -4   8   7       41.54       59.43     10.33 o 
  -3   8   7      423.47      394.57     17.21 o 
  -2   8   7      287.05      256.14     21.44 o 
  -1   8   7       53.33       53.32      7.03 o 
   0   8   7        5.87        3.34      7.26 o 
   1   8   7       51.25       60.82      7.84 o 
   2   8   7      298.38      287.94     11.45 o 
   3   8   7      423.19      429.12     13.88 o 
   4   8   7       44.14       51.61      6.19 o 
   5   8   7      202.11      198.26     11.88 o 
   6   8   7       60.75       79.65     11.58 o 
   7   8   7       68.20       76.75     12.27 o 
  -6   9   7       11.44       18.32      9.10 o 
  -5   9   7       42.43       53.62     10.00 o 
  -4   9   7       79.03       75.99     10.44 o 
  -3   9   7      273.60      269.55     15.70 o 
  -2   9   7       11.11       16.31     10.95 o 
  -1   9   7       27.83       16.38     10.33 o 
   0   9   7        0.09        2.95      5.16 o 
   1   9   7       25.50       20.76      6.31 o 
   2   9   7       10.51       13.93      5.58 o 
   3   9   7      279.94      291.63     12.65 o 
   4   9   7       79.35       84.00     15.92 o 
   5   9   7       44.56       66.71     10.58 o 
   6   9   7       12.07       21.35     13.51 o 
  -6  10   7       32.91       47.57     11.23 o 
  -5  10   7       14.27       11.86      8.58 o 
  -4  10   7       43.72       48.51      9.89 o 
  -3  10   7        6.68        0.72      7.27 o 
  -2  10   7      141.23      133.57     18.02 o 
  -1  10   7      187.20      205.33     21.20 o 
   0  10   7      398.94      402.25     24.93 o 
   1  10   7      180.39      181.33     11.60 o 
   2  10   7      146.86      148.87      9.90 o 
   3  10   7        6.58       10.30      5.14 o 
   4  10   7       45.95       51.45     10.29 o 
   5  10   7       14.14        9.19      8.45 o 
   6  10   7       33.03       52.18     16.54 o 
  -5  11   7        3.05        6.43      8.98 o 
  -4  11   7       21.79       20.31      9.00 o 
  -3  11   7        7.26        7.38      8.15 o 
  -2  11   7      154.08      144.97     13.39 o 
  -1  11   7       43.80       39.68     13.51 o 
   0  11   7        2.98       10.56     11.03 o 
   1  11   7       44.29       60.88     14.21 o 
   2  11   7      159.95      172.49     10.67 o 
   3  11   7        6.96        7.28      7.79 o 
   4  11   7       21.84       32.18      8.92 o 
   5  11   7        2.66        0.00     10.02 o 
  -4  12   7       32.09       23.83      9.15 o 
  -3  12   7       15.93       24.54      9.00 o 
  -2  12   7      175.92      178.85     14.76 o 
  -1  12   7      284.55      271.50     25.01 o 
   0  12   7       23.43       44.57     13.98 o 
   1  12   7      279.62      293.95     24.70 o 
   2  12   7      174.54      184.15     15.24 o 
   3  12   7       15.92        4.95     12.23 o 
   4  12   7       30.64       48.61     14.99 o 
  -3  13   7       89.45       82.87     12.59 o 
  -2  13   7      114.21      126.06     13.37 o 
  -1  13   7       29.04       22.05     12.81 o 
   0  13   7        0.97        8.54     12.04 o 
   1  13   7       28.24       23.84     12.27 o 
   2  13   7      111.88      112.25     12.92 o 
   3  13   7       87.50       87.36     17.39 o 
  -1  14   7       67.13       83.40     17.55 o 
   0  14   7       52.08       55.75     16.15 o 
   1  14   7       67.50       72.37     16.93 o 
   0   0   8      581.84      538.69     17.72 o 
   1   0   8      263.17      276.95      6.99 o 
   2   0   8      194.08      194.51      6.77 o 
   3   0   8      571.00      515.14      9.21 o 
   4   0   8        0.93        5.71      3.73 o 
   5   0   8       51.92       43.12      5.32 o 
   6   0   8       92.26      111.66      7.66 o 
   7   0   8      421.82      399.06     19.52 o 
   8   0   8       22.63       39.11      9.80 o 
  -8   1   8        8.33        2.79      9.24 o 
  -7   1   8      307.23      309.23     13.74 o 
  -6   1   8      178.48      183.28      9.45 o 
  -5   1   8       59.82       59.13      5.83 o 
  -4   1   8      239.38      233.56      8.42 o 
  -3   1   8      615.57      603.88     10.07 o 
  -2   1   8       15.47       13.05      3.31 o 
  -1   1   8       59.94       60.54      4.67 o 
   0   1   8     2186.36     2216.59     24.16 o 
   1   1   8       54.10       53.62      3.49 o 
   2   1   8       16.03       12.14      2.97 o 
   3   1   8      626.09      614.11     11.70 o 
   4   1   8      235.20      239.94      8.15 o 
   5   1   8       60.23       69.14      5.73 o 
   6   1   8      182.64      182.18     13.23 o 
   7   1   8      302.58      295.73     17.33 o 
   8   1   8        8.80        3.10      7.64 o 
  -8   2   8        1.40        0.00      6.77 o 
  -7   2   8       70.07       84.17      9.08 o 
  -6   2   8       90.08       87.79      7.39 o 
  -5   2   8       85.16       81.81      6.65 o 
  -4   2   8      432.55      420.22     10.76 o 
  -3   2   8      275.65      264.23      7.44 o 
  -2   2   8      111.01       97.45      5.51 o 
  -1   2   8      115.12      109.58      6.01 o 
   0   2   8     1995.24     2176.67     15.51 o 
   1   2   8      120.13      114.67      6.04 o 
   2   2   8      116.17      104.00      4.59 o 
   3   2   8      275.59      266.41      6.66 o 
   4   2   8      418.84      414.94      9.45 o 
   5   2   8       83.32       81.82      6.87 o 
   6   2   8       85.31       78.97     10.48 o 
   7   2   8       69.16       66.56     11.03 o 
   8   2   8        1.38        7.53      8.40 o 
  -8   3   8       18.93        4.76      8.13 o 
  -7   3   8       52.01       57.64     11.68 o 
  -6   3   8       27.59       31.71      5.92 o 
  -5   3   8      440.47      435.18     12.22 o 
  -4   3   8       21.10       19.22      4.51 o 
  -3   3   8      154.22      143.34      6.17 o 
  -2   3   8      630.18      614.16     13.53 o 
  -1   3   8      268.97      260.28     10.11 o 
   0   3   8     2106.60     2103.83     14.79 o 
   1   3   8      263.33      234.61      7.35 o 
   2   3   8      643.56      620.65      8.14 o 
   3   3   8      160.89      165.17      5.13 o 
   4   3   8       21.64       23.72      5.31 o 
   5   3   8      445.86      459.91     14.21 o 
   6   3   8       28.96       36.84      8.55 o 
   7   3   8       54.36       41.49      9.52 o 
   8   3   8       18.73       19.75      9.18 o 
  -8   4   8       13.60       36.50     19.37 o 
  -7   4   8       91.71       91.89     11.91 o 
  -6   4   8      170.85      156.19     10.63 o 
  -5   4   8       78.13       71.11      6.80 o 
  -4   4   8      493.27      482.33     12.04 o 
  -3   4   8      418.43      419.25     11.91 o 
  -2   4   8      257.85      262.07     10.37 o 
  -1   4   8     3911.14     4050.87     34.30 o 
   0   4   8      138.23      144.84      4.39 o 
   1   4   8     3911.35     4019.08     51.67 o 
   2   4   8      256.18      263.29      5.47 o 
   3   4   8      408.71      423.27      9.89 o 
   4   4   8      485.31      481.32     27.93 o 
   5   4   8       77.99       78.78      7.68 o 
   6   4   8      170.99      175.08     13.18 o 
   7   4   8       95.00      108.48     12.13 o 
   8   4   8       13.53       20.48      8.98 o 
  -8   5   8       27.10       39.95     10.95 o 
  -7   5   8       42.46       42.17     10.10 o 
  -6   5   8      123.22      125.07     10.03 o 
  -5   5   8       30.87       30.38      8.08 o 
  -4   5   8      107.92      107.74     10.40 o 
  -3   5   8      770.53      765.93     35.62 o 
  -2   5   8     1222.02     1219.68     33.89 o 
  -1   5   8      819.86      841.62     14.44 o 
   0   5   8      545.90      595.46     28.19 o 
   1   5   8      831.37      899.11     24.89 o 
   2   5   8     1225.53     1229.64     38.75 o 
   3   5   8      775.57      802.12     28.78 o 
   4   5   8      105.59      104.48      7.87 o 
   5   5   8       29.38       25.43      7.02 o 
   6   5   8      121.42      120.29     11.73 o 
   7   5   8       42.62       37.52      9.36 o 
   8   5   8       26.79       33.75     10.44 o 
  -7   6   8       32.70       27.84      9.77 o 
  -6   6   8        7.69        3.21      7.46 o 
  -5   6   8       30.01       29.01     10.75 o 
  -4   6   8       13.10       16.82      8.77 o 
  -3   6   8      753.77      707.36     20.96 o 
  -2   6   8       89.59       92.02     12.58 o 
  -1   6   8      460.93      442.59     11.19 o 
   0   6   8       45.39       39.54      5.74 o 
   1   6   8      457.31      446.08     17.57 o 
   2   6   8       90.37       96.85      5.10 o 
   3   6   8      741.85      746.60     36.87 o 
   4   6   8       11.26       18.56      5.27 o 
   5   6   8       30.42       20.12      7.25 o 
   6   6   8        6.92        0.00      6.91 o 
   7   6   8       32.90       44.73     15.45 o 
  -7   7   8       28.14       35.15     10.29 o 
  -6   7   8        1.84        0.81      8.19 o 
  -5   7   8       85.55       88.13     10.90 o 
  -4   7   8      593.64      562.52     20.90 o 
  -3   7   8       88.36       87.34     10.05 o 
  -2   7   8       40.05       38.44     11.18 o 
  -1   7   8      110.57      110.25     10.68 o 
   0   7   8       63.09       53.65      6.53 o 
   1   7   8      115.15      112.03      9.16 o 
   2   7   8       37.94       39.78      6.17 o 
   3   7   8       90.01       90.00      8.60 o 
   4   7   8      579.42      514.10     19.37 o 
   5   7   8       88.73       96.44     15.69 o 
   6   7   8        1.66        6.29     10.87 o 
   7   7   8       28.78       30.83     14.68 o 
  -7   8   8       25.42       16.20      9.91 o 
  -6   8   8       62.67       64.46     12.89 o 
  -5   8   8       73.84       69.37     10.88 o 
  -4   8   8        6.91       14.72      7.74 o 
  -3   8   8      162.20      163.13     13.48 o 
  -2   8   8      385.49      352.24     23.15 o 
  -1   8   8       62.73       62.27     10.68 o 
   0   8   8      107.16      103.59      8.93 o 
   1   8   8       62.99       65.66      7.85 o 
   2   8   8      384.06      355.32     12.67 o 
   3   8   8      163.99      157.02     10.16 o 
   4   8   8        5.83        2.67      5.61 o 
   5   8   8       75.53       79.13     10.54 o 
   6   8   8       62.30       66.86     15.76 o 
   7   8   8       24.80       13.74     13.43 o 
  -6   9   8        9.90        7.97      9.00 o 
  -5   9   8       67.55       67.75     11.36 o 
  -4   9   8      128.32      148.29     22.36 o 
  -3   9   8      342.12      331.49     17.30 o 
  -2   9   8      491.49      490.67     27.73 o 
  -1   9   8      504.51      475.69     27.42 o 
   0   9   8       40.53       53.27      7.06 o 
   1   9   8      493.57      461.73     16.30 o 
   2   9   8      500.77      486.81     14.80 o 
   3   9   8      338.96      330.18     13.31 o 
   4   9   8      127.71      131.69     12.09 o 
   5   9   8       67.39       67.47     10.87 o 
   6   9   8       10.58       15.16      8.89 o 
  -6  10   8       67.71       76.23     12.82 o 
  -5  10   8        2.32        0.00      8.03 o 
  -4  10   8       80.89       74.13     11.28 o 
  -3  10   8       26.49       33.02      9.04 o 
  -2  10   8       18.57       38.44     12.35 o 
  -1  10   8      213.19      224.51     20.89 o 
   0  10   8      112.46      117.02     16.93 o 
   1  10   8      219.43      218.20     12.51 o 
   2  10   8       16.54       19.61      5.80 o 
   3  10   8       28.84       33.46      7.07 o 
   4  10   8       81.61       78.25     11.18 o 
   5  10   8        2.23        5.43     11.80 o 
   6  10   8       68.52       80.37     17.70 o 
  -5  11   8       44.47       47.23     11.30 o 
  -4  11   8       33.97       22.32      9.27 o 
  -3  11   8      191.96      159.45     14.19 o 
  -2  11   8      117.22      112.52     17.24 o 
  -1  11   8        6.88        7.53     10.56 o 
   0  11   8      117.31      111.28     16.46 o 
   1  11   8        6.28        0.00     10.09 o 
   2  11   8      115.81      112.70      9.12 o 
   3  11   8      195.34      196.63     15.45 o 
   4  11   8       33.17       30.41      9.42 o 
   5  11   8       42.65       49.15     14.91 o 
  -4  12   8        8.66        5.71      9.05 o 
  -3  12   8       48.57       46.50     10.89 o 
  -2  12   8      174.47      152.89     16.73 o 
  -1  12   8       43.01       43.48     14.68 o 
   0  12   8        1.72        2.02     10.87 o 
   1  12   8       41.98       42.16     14.21 o 
   2  12   8      172.48      172.40     14.47 o 
   3  12   8       47.75       49.79     10.54 o 
   4  12   8        7.77       16.42      8.88 o 
  -3  13   8       34.61       31.70     10.45 o 
  -2  13   8       11.88       12.85      9.02 o 
  -1  13   8       23.11       12.27     13.43 o 
   0  13   8        4.15        8.31     12.50 o 
   1  13   8       21.92       19.41     13.51 o 
   2  13   8       12.37       18.46      9.16 o 
   3  13   8       35.25       41.00     10.26 o 
  -1  14   8       25.96       21.59     14.37 o 
   0  14   8        3.19        0.00     12.19 o 
   1  14   8       25.62       51.40     15.84 o 
   1   0   9        1.61        0.00      2.94 o 
   2   0   9      176.54      170.25      6.59 o 
   3   0   9      608.52      571.99      9.92 o 
   4   0   9       72.32       72.15      5.54 o 
   5   0   9       49.47       54.42      5.85 o 
   6   0   9       96.71      103.15      8.70 o 
   7   0   9       61.95       76.31     10.94 o 
   8   0   9       36.71       27.76     10.10 o 
  -8   1   9        4.52        5.36      7.48 o 
  -7   1   9       12.31       23.17      6.97 o 
  -6   1   9      310.09      305.67     13.10 o 
  -5   1   9      190.52      187.26      8.89 o 
  -4   1   9      158.61      153.36      7.47 o 
  -3   1   9       88.96       98.20      5.33 o 
  -2   1   9      159.87      167.34      6.81 o 
  -1   1   9      937.96      938.46     13.74 o 
   0   1   9      936.42      849.32     16.30 o 
   1   1   9      946.85      948.17     12.68 o 
   2   1   9      154.71      149.32      6.24 o 
   3   1   9       85.80       93.84      5.05 o 
   4   1   9      149.25      151.72      7.12 o 
   5   1   9      187.23      190.29     13.01 o 
   6   1   9      309.27      310.41     16.48 o 
   7   1   9       10.90        0.00      7.38 o 
   8   1   9        4.38        0.48     10.17 o 
  -8   2   9       29.19       20.69      9.94 o 
  -7   2   9       24.88       33.21      7.53 o 
  -6   2   9       86.35       94.45      8.68 o 
  -5   2   9       66.92       79.35      6.60 o 
  -4   2   9       56.56       58.35      5.59 o 
  -3   2   9      167.75      175.82      7.36 o 
  -2   2   9     1480.56     1447.14     26.55 o 
  -1   2   9      898.05      968.80     19.82 o 
   0   2   9      429.68      462.28      8.23 o 
   1   2   9      908.37      988.28     14.20 o 
   2   2   9     1515.83     1507.34     20.61 o 
   3   2   9      165.14      175.08      6.55 o 
   4   2   9       56.55       65.60      5.13 o 
   5   2   9       68.69       80.29      5.93 o 
   6   2   9       91.17       90.37     10.96 o 
   7   2   9       23.98       33.09      9.44 o 
   8   2   9       28.38       40.41     10.45 o 
  -8   3   9        3.16       17.99     16.46 o 
  -7   3   9      202.91      216.68     12.67 o 
  -6   3   9       79.10       75.32      8.39 o 
  -5   3   9      174.81      182.60      9.13 o 
  -4   3   9       63.45       60.16      5.79 o 
  -3   3   9      622.82      598.89     12.01 o 
  -2   3   9      141.50      152.99      7.50 o 
  -1   3   9      151.95      134.11      6.69 o 
   0   3   9       86.41       94.48      4.65 o 
   1   3   9      143.24      124.66      6.37 o 
   2   3   9      146.91      150.06      4.58 o 
   3   3   9      612.17      613.58     20.31 o 
   4   3   9       65.77       74.52      5.23 o 
   5   3   9      171.20      163.94     10.06 o 
   6   3   9       78.96       73.70     10.08 o 
   7   3   9      198.44      199.59     15.47 o 
   8   3   9        3.09       15.30      9.11 o 
  -8   4   9        5.87        0.67      8.27 o 
  -7   4   9       33.52       35.45      9.51 o 
  -6   4   9       35.25       39.05      9.92 o 
  -5   4   9      819.93      775.37     19.89 o 
  -4   4   9      194.71      200.08      8.79 o 
  -3   4   9      115.66      115.76      7.88 o 
  -2   4   9      261.97      280.04      9.33 o 
  -1   4   9      662.75      667.96     11.98 o 
   0   4   9      471.71      466.44      8.59 o 
   1   4   9      648.08      651.90     12.24 o 
   2   4   9      267.61      286.84      4.63 o 
   3   4   9      123.97      117.29      4.97 o 
   4   4   9      199.58      206.29      9.89 o 
   5   4   9      821.78      787.44     24.62 o 
   6   4   9       36.36       31.11      8.49 o 
   7   4   9       32.83       44.23      9.66 o 
   8   4   9        6.17        9.67      8.96 o 
  -7   5   9        9.74        9.67      8.31 o 
  -6   5   9      262.10      240.80     19.80 o 
  -5   5   9      154.77      132.67     11.82 o 
  -4   5   9      655.59      610.86     16.00 o 
  -3   5   9      167.21      154.13      8.78 o 
  -2   5   9        6.65        7.30      5.04 o 
  -1   5   9      627.20      666.29     12.23 o 
   0   5   9       62.61       58.57      6.16 o 
   1   5   9      630.63      671.66     11.96 o 
   2   5   9        8.44        8.43      3.54 o 
   3   5   9      163.44      157.91      8.72 o 
   4   5   9      654.67      651.78     22.91 o 
   5   5   9      159.07      152.92     12.30 o 
   6   5   9      262.37      283.07     25.28 o 
   7   5   9       10.58        8.88      8.11 o 
  -7   6   9       13.71       15.86      9.12 o 
  -6   6   9        0.46        5.02      7.88 o 
  -5   6   9      103.15      110.30     11.86 o 
  -4   6   9      124.06      119.44     16.00 o 
  -3   6   9      756.05      705.67     21.36 o 
  -2   6   9       54.15       60.88     11.73 o 
  -1   6   9      118.61       96.45      7.17 o 
   0   6   9      307.33      328.73     18.86 o 
   1   6   9      122.64      113.60      9.00 o 
   2   6   9       49.08       47.61      4.88 o 
   3   6   9      759.60      768.64     38.72 o 
   4   6   9      124.90      122.01     11.52 o 
   5   6   9      103.25      124.87     11.31 o 
   6   6   9        0.23        0.85     10.56 o 
   7   6   9       12.54       19.72     13.20 o 
  -7   7   9       57.26       57.71     11.33 o 
  -6   7   9       61.40       68.78     12.31 o 
  -5   7   9       38.19       38.05      9.86 o 
  -4   7   9       35.03       47.65      9.15 o 
  -3   7   9      214.87      196.48     13.94 o 
  -2   7   9      298.52      264.53     20.58 o 
  -1   7   9      403.38      390.95     12.47 o 
   0   7   9      137.05      129.09      8.91 o 
   1   7   9      414.81      402.84     16.93 o 
   2   7   9      291.77      292.01     11.71 o 
   3   7   9      211.58      208.16     11.06 o 
   4   7   9       35.59       31.55      8.10 o 
   5   7   9       39.83       38.67     12.89 o 
   6   7   9       61.10       58.86     15.37 o 
   7   7   9       59.52       67.40     17.55 o 
  -6   8   9       18.51       13.96      9.18 o 
  -5   8   9       29.70       31.92      9.26 o 
  -4   8   9       12.70       15.10      7.74 o 
  -3   8   9      189.59      189.69     14.66 o 
  -2   8   9      278.25      262.66     21.36 o 
  -1   8   9      311.77      288.30     21.28 o 
   0   8   9       82.28       88.40      8.31 o 
   1   8   9      310.59      316.31     14.18 o 
   2   8   9      273.06      263.43     11.37 o 
   3   8   9      182.13      168.20     11.69 o 
   4   8   9       11.96       15.44      7.57 o 
   5   8   9       30.35       31.25      9.03 o 
   6   8   9       18.92       25.24     13.82 o 
  -6   9   9        9.01       16.57      9.85 o 
  -5   9   9        4.51        6.06      8.34 o 
  -4   9   9       33.45       36.80      9.22 o 
  -3   9   9       26.37       41.12      9.66 o 
  -2   9   9       39.39       34.09     12.58 o 
  -1   9   9       14.02       27.18     11.34 o 
   0   9   9       99.40       95.09      9.24 o 
   1   9   9       14.43       31.18     14.91 o 
   2   9   9       38.30       41.60      6.59 o 
   3   9   9       25.20       34.94      6.95 o 
   4   9   9       31.77       36.34      9.40 o 
   5   9   9        4.15        4.34      8.37 o 
   6   9   9        8.01        1.42      8.40 o 
  -5  10   9       58.21       60.22     11.75 o 
  -4  10   9       19.60       27.39     11.34 o 
  -3  10   9       55.05       51.76     10.38 o 
  -2  10   9      185.00      181.80     21.67 o 
  -1  10   9      115.91       90.23     16.07 o 
   0  10   9      348.10      295.91     23.22 o 
   1  10   9      113.14       91.86     15.92 o 
   2  10   9      188.59      203.87     13.31 o 
   3  10   9       56.44       69.22      8.12 o 
   4  10   9       20.64       13.50      8.77 o 
   5  10   9       59.42       54.46     10.99 o 
  -5  11   9       15.62       27.58     10.03 o 
  -4  11   9       33.16       39.02     10.26 o 
  -3  11   9      100.43       99.96     12.57 o 
  -2  11   9        1.26        0.00     10.09 o 
  -1  11   9      276.08      269.95     23.92 o 
   0  11   9      100.56       94.50     16.00 o 
   1  11   9      270.13      272.67     24.39 o 
   2  11   9        1.47        0.00     10.83 o 
   3  11   9       99.85       90.34     11.97 o 
   4  11   9       33.00       37.45      9.82 o 
   5  11   9       16.12       10.94      8.98 o 
  -4  12   9       41.87       56.32     11.99 o 
  -3  12   9       45.27       56.40     11.47 o 
  -2  12   9       29.01       30.20      9.88 o 
  -1  12   9       41.57       36.73     14.60 o 
   0  12   9       15.46       20.42     12.97 o 
   1  12   9       41.17       31.76     13.12 o 
   2  12   9       31.55       30.80     12.00 o 
   3  12   9       46.75       51.27     10.65 o 
   4  12   9       41.29       55.53     11.21 o 
  -2  13   9        8.98        5.36      8.78 o 
  -1  13   9       24.74       25.08     14.37 o 
   0  13   9        4.06        0.00     11.96 o 
   1  13   9       24.17       15.76     12.27 o 
   2  13   9        8.85        2.20      8.76 o 
   0   0  10     2838.77     2547.44     41.13 o 
   1   0  10     1773.28     1805.16     15.40 o 
   2   0  10      173.95      169.81      6.80 o 
   3   0  10      100.24       74.20      5.37 o 
   4   0  10       37.05       33.61      4.65 o 
   5   0  10        0.00        6.63      4.50 o 
   6   0  10       51.48       55.66      7.28 o 
   7   0  10      236.30      213.49     20.66 o 
   8   0  10        0.05        0.00      6.16 o 
  -8   1  10        5.31        0.00      7.31 o 
  -7   1  10        1.05        5.56      7.70 o 
  -6   1  10       87.00       86.27      8.35 o 
  -5   1  10       53.17       50.69      5.86 o 
  -4   1  10       58.64       53.71      5.52 o 
  -3   1  10       10.75       15.93      3.97 o 
  -2   1  10       42.61       40.13      4.36 o 
  -1   1  10     1351.69     1288.26     24.23 o 
   0   1  10      933.92      976.34     18.40 o 
   1   1  10     1333.53     1271.31     16.01 o 
   2   1  10       46.13       46.41      4.39 o 
   3   1  10       11.05       15.85      3.83 o 
   4   1  10       57.54       58.94      5.40 o 
   5   1  10       52.27       55.84      5.89 o 
   6   1  10       86.54       88.82     10.82 o 
   7   1  10        1.16        0.00      7.06 o 
   8   1  10        5.49       24.91      8.83 o 
  -8   2  10       12.44       23.31     12.70 o 
  -7   2  10      106.63      115.11      9.89 o 
  -6   2  10       87.73       90.72      8.76 o 
  -5   2  10      339.13      334.00     11.19 o 
  -4   2  10       88.30       87.20      6.44 o 
  -3   2  10      726.10      714.37     13.21 o 
  -2   2  10      348.14      343.31     10.13 o 
  -1   2  10     1088.60     1063.38     15.19 o 
   0   2  10      323.98      331.90      7.06 o 
   1   2  10     1088.26     1023.13     20.59 o 
   2   2  10      350.97      359.28      7.45 o 
   3   2  10      733.16      722.37     11.60 o 
   4   2  10       85.81       85.09      6.42 o 
   5   2  10      347.35      349.11     15.58 o 
   6   2  10       88.82      104.34     11.76 o 
   7   2  10      105.69      122.40     13.55 o 
   8   2  10       12.69       14.33      9.94 o 
  -8   3  10       10.31        4.78     11.53 o 
  -7   3  10       75.17       74.98      9.37 o 
  -6   3  10       40.59       45.33      7.68 o 
  -5   3  10       46.55       51.49      6.19 o 
  -4   3  10       93.17       91.30     10.49 o 
  -3   3  10      191.08      181.78      9.14 o 
  -2   3  10      688.69      680.62     15.12 o 
  -1   3  10      554.12      610.79     13.46 o 
   0   3  10       12.44        9.08      3.01 o 
   1   3  10      542.93      584.01     22.92 o 
   2   3  10      699.62      670.69      9.94 o 
   3   3  10      192.29      198.03      5.67 o 
   4   3  10       86.52       87.16      7.36 o 
   5   3  10       45.11       38.68      6.73 o 
   6   3  10       38.50       77.59     15.92 o 
   7   3  10       75.83       81.61     11.39 o 
   8   3  10       10.26       23.00     11.41 o 
  -7   4  10       17.78       17.91      8.45 o 
  -6   4  10       91.16       90.90      9.07 o 
  -5   4  10      129.70      141.65      8.74 o 
  -4   4  10      184.46      175.63     10.14 o 
  -3   4  10      179.33      184.55      9.39 o 
  -2   4  10       89.02       90.25      6.43 o 
  -1   4  10      280.54      305.56      8.85 o 
   0   4  10      198.23      213.88      5.99 o 
   1   4  10      278.57      295.69      7.19 o 
   2   4  10       91.81       89.26      3.71 o 
   3   4  10      177.57      181.56      7.81 o 
   4   4  10      185.02      171.50     10.88 o 
   5   4  10      128.12      148.12     25.08 o 
   6   4  10       91.99       97.22     18.75 o 
   7   4  10       17.09       28.44      9.11 o 
  -7   5  10       27.79       46.15     10.16 o 
  -6   5  10      217.50      221.52     15.95 o 
  -5   5  10       27.81       34.86      8.65 o 
  -4   5  10       72.85       73.89      7.61 o 
  -3   5  10       66.77       66.57      7.78 o 
  -2   5  10       33.27       29.05      6.00 o 
  -1   5  10      309.93      284.56      9.97 o 
   0   5  10      264.38      284.07      5.68 o 
   1   5  10      315.82      284.16      6.91 o 
   2   5  10       32.03       28.56      3.13 o 
   3   5  10       69.38       77.28      7.47 o 
   4   5  10       70.16       67.55      7.05 o 
   5   5  10       28.86       38.84      8.43 o 
   6   5  10      218.11      220.96     14.66 o 
   7   5  10       27.75       45.04     15.06 o 
  -7   6  10       19.82        7.38      8.78 o 
  -6   6  10       49.21       46.45      9.80 o 
  -5   6  10      260.42      246.36     15.79 o 
  -4   6  10      240.67      225.90     14.69 o 
  -3   6  10      302.44      260.79     15.13 o 
  -2   6  10      627.98      642.47     29.21 o 
  -1   6  10       65.54       71.87      7.43 o 
   0   6  10      453.76      439.70     14.17 o 
   1   6  10       66.11       75.05      4.71 o 
   2   6  10      641.37      688.48     23.65 o 
   3   6  10      306.99      274.08     14.23 o 
   4   6  10      243.76      234.03     14.19 o 
   5   6  10      268.22      256.75     22.37 o 
   6   6  10       48.73       55.21     14.91 o 
   7   6  10       20.20       35.64     14.29 o 
  -7   7  10       36.27       48.58     11.09 o 
  -6   7  10        1.84        0.00      7.80 o 
  -5   7  10       48.01       48.47      9.89 o 
  -4   7  10      162.39      157.31     13.56 o 
  -3   7  10      195.08      181.56     13.92 o 
  -2   7  10      207.62      211.24     19.34 o 
  -1   7  10        4.11        4.96      4.62 o 
   0   7  10        4.39        6.81      5.17 o 
   1   7  10        4.45        0.00      5.22 o 
   2   7  10      210.84      214.61     10.94 o 
   3   7  10      199.03      208.17     11.04 o 
   4   7  10      160.66      179.39     12.01 o 
   5   7  10       49.09       52.26     14.91 o 
   6   7  10        2.04        4.27     11.10 o 
   7   7  10       36.29       38.82     16.15 o 
  -6   8  10       36.11       34.13     10.32 o 
  -5   8  10       75.99       74.24     11.19 o 
  -4   8  10        1.30        5.04      7.56 o 
  -3   8  10      727.65      619.98     45.33 o 
  -2   8  10       68.56       66.78     13.51 o 
  -1   8  10      394.63      347.65     23.77 o 
   0   8  10      222.31      228.05     24.58 o 
   1   8  10      396.95      389.89     21.83 o 
   2   8  10       71.80       74.70      9.72 o 
   3   8  10      720.95      674.10     23.30 o 
   4   8  10        1.33        3.41      7.33 o 
   5   8  10       78.99       77.74     11.67 o 
   6   8  10       38.36       60.64     15.92 o 
  -6   9  10        7.10       11.17      9.28 o 
  -5   9  10       34.42       26.65      9.84 o 
  -4   9  10        1.13        1.61      7.78 o 
  -3   9  10       45.55       59.11     10.05 o 
  -2   9  10      198.71      203.08     21.74 o 
  -1   9  10      408.72      419.11     27.34 o 
   0   9  10        3.57       15.14     10.25 o 
   1   9  10      415.48      404.72     33.09 o 
   2   9  10      200.66      201.87     11.24 o 
   3   9  10       43.61       60.73     10.47 o 
   4   9  10        1.15        3.40      7.88 o 
   5   9  10       35.62       42.96     10.36 o 
   6   9  10        7.34       13.52      9.56 o 
  -5  10  10        4.93        4.04      8.57 o 
  -4  10  10       38.81       59.05     18.67 o 
  -3  10  10       17.40       21.15      9.04 o 
  -2  10  10       53.42       41.93     13.12 o 
  -1  10  10       10.28       12.81     11.18 o 
   0  10  10       61.08       64.30     14.99 o 
   1  10  10       10.14        8.62     11.34 o 
   2  10  10       52.95       56.71      7.31 o 
   3  10  10       18.44       16.04      8.45 o 
   4  10  10       39.10       41.69      9.88 o 
   5  10  10        4.90        2.22      8.24 o 
  -4  11  10       47.54       52.07     10.92 o 
  -3  11  10        7.82       10.28      8.40 o 
  -2  11  10        9.50        9.24     11.34 o 
  -1  11  10       70.66       67.25     16.23 o 
   0  11  10        1.58        0.93     11.34 o 
   1  11  10       71.30       89.07     17.08 o 
   2  11  10        8.60        7.43      7.99 o 
   3  11  10        8.47       16.16      8.58 o 
   4  11  10       48.73       72.70     11.78 o 
  -3  12  10       54.84       59.93     11.61 o 
  -2  12  10       17.51       22.60     14.05 o 
  -1  12  10        5.63        2.80     12.11 o 
   0  12  10       12.29        9.71     11.80 o 
   1  12  10        5.26        0.00     11.18 o 
   2  12  10       17.94       19.91      9.40 o 
   3  12  10       54.09       72.57     11.60 o 
  -2  13  10       32.28       36.30     10.65 o 
  -1  13  10        8.08       23.76     13.67 o 
   0  13  10       21.90       27.41     13.82 o 
   1  13  10        8.64       29.04     14.60 o 
   2  13  10       31.97       31.49     10.76 o 
   1   0  11      885.26      842.50     12.57 o 
   2   0  11      662.91      675.44     13.92 o 
   3   0  11       21.60       25.44      4.45 o 
   4   0  11       58.19       50.30      5.38 o 
   5   0  11      257.56      264.56     11.25 o 
   6   0  11       43.52       65.69     10.51 o 
   7   0  11        0.17       20.93      8.73 o 
   8   0  11        0.07        0.00     12.27 o 
  -8   1  11       19.26       37.40     12.58 o 
  -7   1  11       11.53       18.80      8.80 o 
  -6   1  11       67.07       72.90      8.31 o 
  -5   1  11       48.63       52.31      6.13 o 
  -4   1  11      199.78      185.98      8.58 o 
  -3   1  11      178.46      180.36      7.90 o 
  -2   1  11       92.70       93.81      5.85 o 
  -1   1  11       78.18       69.96      5.72 o 
   0   1  11      502.03      479.82     11.73 o 
   1   1  11       83.52       76.10      4.51 o 
   2   1  11       89.70       93.22      6.74 o 
   3   1  11      182.51      195.89      7.60 o 
   4   1  11      200.09      189.13      8.18 o 
   5   1  11       50.43       54.36      6.04 o 
   6   1  11       69.29       75.97     18.40 o 
   7   1  11       10.89        0.00      7.05 o 
   8   1  11       18.35        9.20      8.62 o 
  -8   2  11        2.82        2.81      7.76 o 
  -7   2  11       30.88       29.24      7.45 o 
  -6   2  11       65.67       61.28      8.73 o 
  -5   2  11      266.93      252.67     10.41 o 
  -4   2  11        7.29        3.60      4.19 o 
  -3   2  11      475.69      484.92     11.52 o 
  -2   2  11       85.90       64.84      5.84 o 
  -1   2  11     1370.96     1285.33     17.55 o 
   0   2  11      542.86      532.06     10.14 o 
   1   2  11     1368.96     1282.10     21.63 o 
   2   2  11       80.14       64.74      4.72 o 
   3   2  11      470.10      473.89     10.20 o 
   4   2  11        7.31       10.08      4.08 o 
   5   2  11      265.12      236.50     14.51 o 
   6   2  11       66.20       69.38     10.36 o 
   7   2  11       29.40       59.56     10.23 o 
   8   2  11        3.21       12.96      8.12 o 
  -7   3  11       11.11        2.79      6.13 o 
  -6   3  11      131.54      140.18     10.31 o 
  -5   3  11      115.67      121.25      8.16 o 
  -4   3  11       12.14       11.35      4.71 o 
  -3   3  11      237.20      231.21     10.13 o 
  -2   3  11      197.95      171.78     12.56 o 
  -1   3  11      181.57      174.40      8.02 o 
   0   3  11     5118.07     5237.08     79.59 o 
   1   3  11      187.94      185.04      9.27 o 
   2   3  11      205.61      193.05      6.92 o 
   3   3  11      235.42      230.45     10.05 o 
   4   3  11       11.12       12.78      5.31 o 
   5   3  11      118.81      109.39     10.82 o 
   6   3  11      135.24      137.33     19.96 o 
   7   3  11       11.67       15.99      7.91 o 
  -7   4  11        0.95        0.00      5.90 o 
  -6   4  11       27.44       19.81      6.41 o 
  -5   4  11      136.31      154.90     10.66 o 
  -4   4  11      372.03      369.87     13.08 o 
  -3   4  11      385.95      347.86     14.24 o 
  -2   4  11      176.99      197.69     10.81 o 
  -1   4  11      301.05      300.89      9.24 o 
   0   4  11       47.71       55.95      4.08 o 
   1   4  11      296.55      307.02      7.04 o 
   2   4  11      184.70      201.10      5.67 o 
   3   4  11      376.80      344.97     11.36 o 
   4   4  11      363.16      378.39     14.84 o 
   5   4  11      131.66      134.31     12.02 o 
   6   4  11       28.24       25.78      8.42 o 
   7   4  11        0.92        0.00      7.39 o 
  -7   5  11        9.55        1.89      8.15 o 
  -6   5  11       43.02       58.36     12.89 o 
  -5   5  11       20.55       28.69      6.70 o 
  -4   5  11      250.84      259.82     11.93 o 
  -3   5  11       62.37       66.09      8.18 o 
  -2   5  11       11.83       18.31      8.46 o 
  -1   5  11      178.21      189.62      7.68 o 
   0   5  11       38.73       46.49      3.85 o 
   1   5  11      176.57      169.21      7.85 o 
   2   5  11       13.18        8.49      3.87 o 
   3   5  11       66.89       72.40      6.65 o 
   4   5  11      254.27      280.14     17.41 o 
   5   5  11       21.38       25.07      7.87 o 
   6   5  11       40.80       49.54     14.60 o 
   7   5  11        8.86        4.19     11.03 o 
  -7   6  11       35.13       37.50     10.69 o 
  -6   6  11       54.91       63.14     10.76 o 
  -5   6  11      113.12      113.28     12.85 o 
  -4   6  11       30.86       26.68     11.10 o 
  -3   6  11      178.09      160.52     19.34 o 
  -2   6  11       79.62       78.97     13.43 o 
  -1   6  11      466.72      464.82     24.93 o 
   0   6  11       39.81       37.11      8.93 o 
   1   6  11      477.86      450.65     15.85 o 
   2   6  11       80.12       77.61      7.60 o 
   3   6  11      182.42      183.82     11.18 o 
   4   6  11       29.93       31.03     10.44 o 
   5   6  11      114.52       97.46     17.39 o 
   6   6  11       56.30       60.88     15.69 o 
   7   6  11       36.26       54.59     16.15 o 
  -6   7  11        0.13        6.14      9.08 o 
  -5   7  11       72.07       69.13     10.95 o 
  -4   7  11      102.75      109.66     11.83 o 
  -3   7  11       58.20       43.25     13.28 o 
  -2   7  11      665.88      600.35     29.52 o 
  -1   7  11       35.69       43.27      6.44 o 
   0   7  11      103.96       96.08      9.00 o 
   1   7  11       33.88       39.94      7.48 o 
   2   7  11      664.25      626.71     16.77 o 
   3   7  11       59.23       59.84      7.60 o 
   4   7  11      103.27      106.99     17.08 o 
   5   7  11       71.48       67.32     15.30 o 
   6   7  11        0.06        1.24     11.72 o 
  -6   8  11       34.35       48.18     11.45 o 
  -5   8  11        1.08        0.00      7.42 o 
  -4   8  11      191.12      186.89     15.41 o 
  -3   8  11      147.88      145.15     12.96 o 
  -2   8  11       72.03       68.33     14.68 o 
  -1   8  11       52.20       48.76     12.42 o 
   0   8  11       28.86       23.10      8.04 o 
   1   8  11       56.60       55.31      8.32 o 
   2   8  11       76.67       82.10      8.59 o 
   3   8  11      147.40      149.05     10.34 o 
   4   8  11      191.57      189.74     15.55 o 
   5   8  11        0.94        1.11      7.79 o 
   6   8  11       33.58       26.71     14.52 o 
  -5   9  11      122.02      120.35     14.11 o 
  -4   9  11       30.83       20.62      9.14 o 
  -3   9  11       37.64       35.86     11.61 o 
  -2   9  11       86.67       79.59     15.30 o 
  -1   9  11       63.62       70.35     14.37 o 
   0   9  11        9.11        9.78     10.09 o 
   1   9  11       65.68       82.48      9.04 o 
   2   9  11       87.27       93.03     16.05 o 
   3   9  11       35.24       46.96      7.55 o 
   4   9  11       29.91       32.29      9.65 o 
   5   9  11      124.54      134.75     14.33 o 
  -5  10  11      128.20      134.74     14.69 o 
  -4  10  11       52.00       46.83     10.83 o 
  -3  10  11       34.36       30.99     10.95 o 
  -2  10  11       30.49       32.85     13.59 o 
  -1  10  11       40.86       43.64     14.44 o 
   0  10  11        1.98        8.85     11.26 o 
   1  10  11       38.85       46.43     14.44 o 
   2  10  11       32.17       31.13      9.14 o 
   3  10  11       34.23       34.11      9.73 o 
   4  10  11       49.55       51.68     10.68 o 
   5  10  11      130.14      157.95     14.92 o 
  -4  11  11       32.67       55.67     18.99 o 
  -3  11  11       12.11       11.88      8.87 o 
  -2  11  11       22.13       30.83     13.36 o 
  -1  11  11      191.31      193.75     22.13 o 
   0  11  11       52.46       46.90     15.06 o 
   1  11  11      189.02      197.87     23.22 o 
   2  11  11       23.38       15.66      9.36 o 
   3  11  11       11.67        6.86      8.39 o 
   4  11  11       32.63       42.60     10.81 o 
  -3  12  11        7.97        4.96      8.84 o 
  -2  12  11       25.54       25.78     13.90 o 
  -1  12  11       32.45       48.69     15.92 o 
   0  12  11       38.65       22.52     13.20 o 
   1  12  11       32.84       47.37     15.84 o 
   2  12  11       24.39       23.06      9.85 o 
   3  12  11        8.24        9.36      8.95 o 
  -1  13  11        2.67       11.26     13.82 o 
   0  13  11       42.58       35.18     14.68 o 
   1  13  11        2.39        4.43     13.12 o 
   0   0  12      688.66      733.32     25.95 o 
   1   0  12     1265.53     1210.85     15.66 o 
   2   0  12       87.74       98.63      7.11 o 
   3   0  12      691.21      642.37     17.91 o 
   4   0  12        0.03        0.00      3.97 o 
   5   0  12       28.71       25.34      9.38 o 
   6   0  12      164.76      152.67     13.21 o 
   7   0  12      228.45      239.88     16.65 o 
  -7   1  12       12.86       19.26      8.68 o 
  -6   1  12       48.77       59.51      7.93 o 
  -5   1  12       32.12       41.71      8.53 o 
  -4   1  12       10.58       11.26      4.57 o 
  -3   1  12      367.97      363.04     12.16 o 
  -2   1  12      179.53      195.23     10.80 o 
  -1   1  12      226.77      233.94      8.04 o 
   0   1  12       16.85       13.41      4.77 o 
   1   1  12      230.47      229.52      8.05 o 
   2   1  12      185.85      190.03      7.99 o 
   3   1  12      357.93      347.98      9.95 o 
   4   1  12       10.71        8.61      4.31 o 
   5   1  12       33.36       36.34      8.23 o 
   6   1  12       48.70       60.12     10.06 o 
   7   1  12       13.35        3.92      7.73 o 
  -7   2  12       44.99       50.61     10.51 o 
  -6   2  12       57.55       58.06      7.77 o 
  -5   2  12       22.91       24.35      6.03 o 
  -4   2  12      209.06      208.08      9.23 o 
  -3   2  12        1.89        6.01      4.71 o 
  -2   2  12       69.39       69.67      7.59 o 
  -1   2  12      490.67      512.40     12.17 o 
   0   2  12      313.57      309.39      9.67 o 
   1   2  12      489.08      530.36     12.05 o 
   2   2  12       76.82       79.97      5.47 o 
   3   2  12        1.96        4.23      3.28 o 
   4   2  12      203.89      218.35     11.00 o 
   5   2  12       22.89       20.87      7.66 o 
   6   2  12       60.01       52.89      9.66 o 
   7   2  12       44.90       46.81      9.88 o 
  -7   3  12       41.96       63.22      9.06 o 
  -6   3  12        2.40        1.83      5.76 o 
  -5   3  12       54.14       55.62      7.55 o 
  -4   3  12        8.88        3.34      4.73 o 
  -3   3  12      200.68      199.88     12.00 o 
  -2   3  12      120.69      104.72      9.08 o 
  -1   3  12      388.65      406.97     11.52 o 
   0   3  12      467.94      498.52     11.39 o 
   1   3  12      394.45      402.69     11.32 o 
   2   3  12      116.27      106.88      5.40 o 
   3   3  12      192.71      199.55      7.44 o 
   4   3  12        9.07        0.44      4.91 o 
   5   3  12       54.25       55.29      8.99 o 
   6   3  12        2.77       17.92      7.65 o 
   7   3  12       42.38       53.75     15.18 o 
  -7   4  12       34.70       31.99      7.91 o 
  -6   4  12       50.36       48.77      8.02 o 
  -5   4  12       47.13       59.81      7.65 o 
  -4   4  12       18.46       25.14      6.28 o 
  -3   4  12      283.28      295.82     13.72 o 
  -2   4  12       16.68       24.36      5.99 o 
  -1   4  12      898.21      867.29     14.87 o 
   0   4  12        0.16        4.21      3.14 o 
   1   4  12      900.56      873.62     11.59 o 
   2   4  12       17.73       21.48      3.33 o 
   3   4  12      279.54      267.97     10.68 o 
   4   4  12       20.13       31.18      6.11 o 
   5   4  12       45.25       48.51      8.56 o 
   6   4  12       52.09       45.41     10.79 o 
   7   4  12       36.34       39.35     10.07 o 
  -7   5  12       14.35        6.59      9.90 o 
  -6   5  12      118.88      117.53     12.83 o 
  -5   5  12       16.84       16.32      6.50 o 
  -4   5  12       42.02       46.17      7.13 o 
  -3   5  12      212.27      194.35     12.03 o 
  -2   5  12       30.58       30.29      7.42 o 
  -1   5  12       36.49       36.02      4.85 o 
   0   5  12        3.55        6.92      2.98 o 
   1   5  12       35.38       37.08      5.22 o 
   2   5  12       26.58       28.54      4.59 o 
   3   5  12      214.51      212.85      9.76 o 
   4   5  12       41.56       49.93      7.56 o 
   5   5  12       17.44       17.55     11.57 o 
   6   5  12      117.35      110.97     18.17 o 
   7   5  12       14.21       18.25     14.05 o 
  -6   6  12        0.62        6.31      8.06 o 
  -5   6  12        3.13        5.98      7.24 o 
  -4   6  12      260.00      233.64     16.17 o 
  -3   6  12      994.86      889.29     35.28 o 
  -2   6  12      364.60      329.08     23.07 o 
  -1   6  12      110.84      109.65     15.53 o 
   0   6  12       59.04       60.69      7.65 o 
   1   6  12      113.03       88.25     10.60 o 
   2   6  12      362.64      341.06     13.01 o 
   3   6  12      990.39      898.84     20.40 o 
   4   6  12      248.45      242.77     21.82 o 
   5   6  12        3.08       11.26     12.19 o 
   6   6  12        0.63        8.46     12.50 o 
  -6   7  12       21.46       33.30     11.14 o 
  -5   7  12       91.47      112.58     13.00 o 
  -4   7  12        4.87        6.14      9.32 o 
  -3   7  12      217.12      182.65     19.80 o 
  -2   7  12      125.48      112.75     16.15 o 
  -1   7  12       72.05       58.78     12.58 o 
   0   7  12       16.56       12.33      6.33 o 
   1   7  12       70.04       49.45      8.08 o 
   2   7  12      125.39      116.37      9.14 o 
   3   7  12      210.16      210.50     11.93 o 
   4   7  12        4.61        0.00      6.93 o 
   5   7  12       94.19       92.17     17.39 o 
   6   7  12       20.93       16.62     12.73 o 
  -6   8  12       36.53       48.39     14.25 o 
  -5   8  12       44.70       41.40     10.56 o 
  -4   8  12      228.01      229.75     17.19 o 
  -3   8  12      142.75      116.09     17.39 o 
  -2   8  12      174.12      164.56     20.19 o 
  -1   8  12      216.49      197.33     20.19 o 
   0   8  12       53.97       58.01     13.43 o 
   1   8  12      213.28      224.61     13.06 o 
   2   8  12      177.37      172.53     11.95 o 
   3   8  12      142.44      141.51     10.18 o 
   4   8  12      220.53      213.60     15.70 o 
   5   8  12       43.07       59.00     11.01 o 
   6   8  12       38.04       57.62     16.15 o 
  -5   9  12       12.45       16.06      9.50 o 
  -4   9  12       13.29        8.74      8.62 o 
  -3   9  12        0.78        0.00      7.49 o 
  -2   9  12        8.61       10.72     10.95 o 
  -1   9  12      103.50       67.64     15.30 o 
   0   9  12        3.96        0.00     10.25 o 
   1   9  12      103.92       85.65     15.53 o 
   2   9  12        7.41       11.56      5.94 o 
   3   9  12        0.77        0.00      7.47 o 
   4   9  12       13.36       15.63      8.75 o 
   5   9  12       12.61       16.62      9.09 o 
  -4  10  12       33.06       29.57     10.80 o 
  -3  10  12       71.89       67.03     11.47 o 
  -2  10  12       65.32       69.73     15.53 o 
  -1  10  12      153.96      170.84     20.73 o 
   0  10  12      328.97      332.01     26.95 o 
   1  10  12      151.25      159.12     19.49 o 
   2  10  12       63.94       72.06     11.17 o 
   3  10  12       69.98       70.59     11.80 o 
   4  10  12       33.73       53.04     18.75 o 
  -4  11  12       60.51       39.23     14.87 o 
  -3  11  12       35.64       33.88     10.51 o 
  -2  11  12       20.06       33.70     14.52 o 
  -1  11  12       12.60       17.24     12.58 o 
   0  11  12       68.41       68.10     16.00 o 
   1  11  12       12.53       21.97     13.67 o 
   2  11  12       19.30       13.52      9.03 o 
   3  11  12       35.79       33.44     10.36 o 
   4  11  12       61.76       53.81     11.69 o 
  -2  12  12       29.09       38.67     15.22 o 
  -1  12  12       55.98       53.11     16.85 o 
   0  12  12        5.92       17.55     13.20 o 
   1  12  12       54.62       37.89     15.06 o 
   2  12  12       29.56       40.11     10.87 o 
   1   0  13        0.76        2.01      4.44 o 
   2   0  13       34.38       41.12      5.82 o 
   3   0  13      158.99      144.14      7.83 o 
   4   0  13      104.97      111.36      7.36 o 
   5   0  13       84.13      108.20      8.66 o 
   6   0  13       97.61      126.27     12.90 o 
   7   0  13      101.79      121.52     15.14 o 
  -7   1  13       13.80       26.60     11.65 o 
  -6   1  13      158.08      165.44     14.17 o 
  -5   1  13       15.94       28.80      6.24 o 
  -4   1  13      146.16      146.66      8.54 o 
  -3   1  13       99.40      101.85      6.86 o 
  -2   1  13      189.18      188.22     11.45 o 
  -1   1  13       49.42       53.28      7.28 o 
   0   1  13       33.99       37.30      6.67 o 
   1   1  13       47.99       51.19      5.80 o 
   2   1  13      189.80      193.81      7.96 o 
   3   1  13       96.50      107.13      6.82 o 
   4   1  13      149.47      156.06      8.11 o 
   5   1  13       17.78       27.19      8.41 o 
   6   1  13      160.31      185.71     22.21 o 
   7   1  13       13.72       18.80      8.63 o 
  -7   2  13       69.13       93.05     12.66 o 
  -6   2  13        2.05        0.20      5.71 o 
  -5   2  13       45.84       50.11      7.47 o 
  -4   2  13        7.07        9.23      5.23 o 
  -3   2  13      195.83      202.30     23.26 o 
  -2   2  13       22.94       20.07      6.03 o 
  -1   2  13       90.08       88.16      8.15 o 
   0   2  13       58.53       41.09      5.48 o 
   1   2  13       97.68      103.55      7.17 o 
   2   2  13       22.71       18.16      4.20 o 
   3   2  13      191.84      193.34      7.18 o 
   4   2  13        6.80       10.15      5.62 o 
   5   2  13       46.00       49.61      9.06 o 
   6   2  13        2.49        3.50      7.15 o 
   7   2  13       68.20       78.72     30.17 o 
  -7   3  13       22.03        8.11      8.17 o 
  -6   3  13       18.94        4.44      6.37 o 
  -5   3  13      166.88      171.11     10.95 o 
  -4   3  13      114.06      120.85     13.57 o 
  -3   3  13       61.04       67.19      8.46 o 
  -2   3  13      223.46      212.68     11.99 o 
  -1   3  13      131.09      129.44      8.03 o 
   0   3  13      298.84      260.97      9.41 o 
   1   3  13      132.92      130.60      8.28 o 
   2   3  13      220.44      210.72      7.75 o 
   3   3  13       63.62       64.92      7.05 o 
   4   3  13      111.56      113.15      8.76 o 
   5   3  13      166.83      177.61     13.27 o 
   6   3  13       18.16        6.72      7.61 o 
   7   3  13       22.59       16.26      8.36 o 
  -7   4  13       26.16       43.00     13.05 o 
  -6   4  13      116.95      131.31     14.18 o 
  -5   4  13      146.26      141.66     13.95 o 
  -4   4  13      134.87      148.61      9.85 o 
  -3   4  13       39.04       32.01      7.31 o 
  -2   4  13       21.41       12.23      6.23 o 
  -1   4  13       12.37        7.73      4.35 o 
   0   4  13      209.67      210.56      8.98 o 
   1   4  13       13.24       15.77      3.69 o 
   2   4  13       21.01       26.18      4.24 o 
   3   4  13       35.43       36.16      6.20 o 
   4   4  13      136.75      137.07     11.51 o 
   5   4  13      147.76      148.47     14.21 o 
   6   4  13      119.78      145.37     13.26 o 
   7   4  13       25.98       33.31     12.73 o 
  -6   5  13       28.48       35.94      7.55 o 
  -5   5  13      123.42      123.30     12.57 o 
  -4   5  13      532.08      529.19     19.07 o 
  -3   5  13       54.50       54.69      7.87 o 
  -2   5  13       22.78       26.85      9.47 o 
  -1   5  13       98.95       90.17      8.08 o 
   0   5  13       35.78       31.88      8.68 o 
   1   5  13       95.99       92.90      9.35 o 
   2   5  13       22.37       22.70      4.68 o 
   3   5  13       53.09       47.26      8.61 o 
   4   5  13      531.27      533.55     30.14 o 
   5   5  13      121.72      122.46     17.63 o 
   6   5  13       30.06       40.46     15.30 o 
  -6   6  13       52.00       59.07     11.16 o 
  -5   6  13       16.11        2.02      7.84 o 
  -4   6  13       71.13       71.37     14.57 o 
  -3   6  13      105.39      120.35     13.90 o 
  -2   6  13       47.89       49.00     12.50 o 
  -1   6  13       61.99       56.53     13.90 o 
   0   6  13      164.08      165.01     11.43 o 
   1   6  13       62.73       72.92     12.66 o 
   2   6  13       45.92       33.89      6.89 o 
   3   6  13      102.03       79.88      8.45 o 
   4   6  13       68.85       68.18     15.76 o 
   5   6  13       15.49       17.78     12.42 o 
   6   6  13       49.89       58.39     16.77 o 
  -6   7  13        1.87        0.00      8.60 o 
  -5   7  13       23.33       20.57      9.19 o 
  -4   7  13       14.46        3.87      7.59 o 
  -3   7  13      121.84       83.25     16.15 o 
  -2   7  13      204.10      194.85     20.42 o 
  -1   7  13       88.35       75.71     14.52 o 
   0   7  13      189.50      195.95     12.01 o 
   1   7  13       85.27      104.44     17.20 o 
   2   7  13      200.12      210.31     11.38 o 
   3   7  13      120.29      107.72      9.58 o 
   4   7  13       14.30        8.83      7.99 o 
   5   7  13       22.75       31.60     13.43 o 
   6   7  13        1.84        1.01     11.80 o 
  -5   8  13       44.78       47.48     10.84 o 
  -4   8  13        2.90        4.22      7.93 o 
  -3   8  13        5.25        0.00     10.40 o 
  -2   8  13       39.20       54.90     14.44 o 
  -1   8  13       24.06       36.81     13.43 o 
   0   8  13      120.68      100.17     16.23 o 
   1   8  13       23.25       22.77      7.24 o 
   2   8  13       42.02       59.56     11.37 o 
   3   8  13        5.14       10.44      7.93 o 
   4   8  13        2.73        0.00      7.84 o 
   5   8  13       45.47       48.20     10.95 o 
  -5   9  13       30.54       26.72     10.10 o 
  -4   9  13       34.74       21.36     13.98 o 
  -3   9  13       90.33       53.11     14.75 o 
  -2   9  13       39.72       23.45     12.35 o 
  -1   9  13       17.63       25.00     11.88 o 
   0   9  13        0.20        4.27     10.25 o 
   1   9  13       16.73        3.49     11.26 o 
   2   9  13       39.50       32.72      9.68 o 
   3   9  13       93.50       88.38     12.11 o 
   4   9  13       34.92       35.12     10.14 o 
   5   9  13       30.89       28.84     10.54 o 
  -4  10  13       10.99       10.18      9.58 o 
  -3  10  13       17.04       12.93     12.54 o 
  -2  10  13        3.36        9.01     11.80 o 
  -1  10  13       80.29       74.55     16.15 o 
   0  10  13       43.50       38.44     14.60 o 
   1  10  13       77.99       74.16     15.92 o 
   2  10  13        3.19        0.00      8.58 o 
   3  10  13       17.25       14.97      9.02 o 
   4  10  13       10.20       20.76     11.61 o 
  -3  11  13       13.88       12.97      9.98 o 
  -2  11  13       61.33       55.44     15.84 o 
  -1  11  13        9.99        2.87     12.58 o 
   0  11  13       62.81       66.62     17.24 o 
   1  11  13        9.95        7.92     12.27 o 
   2  11  13       63.57       72.65     12.70 o 
   3  11  13       13.58       20.71      9.52 o 
  -2  12  13       20.35        8.31     14.13 o 
  -1  12  13       73.10       95.12     19.72 o 
   0  12  13       51.67       44.03     16.38 o 
   1  12  13       71.09       86.66     19.10 o 
   2  12  13       19.15        5.45      8.94 o 
   1   0  14        7.83        7.86      6.03 o 
   2   0  14       15.94       11.99      5.12 o 
   3   0  14      253.03      233.76      9.59 o 
   4   0  14        0.58        0.00      4.82 o 
   5   0  14      106.30       98.91     10.91 o 
   6   0  14        2.33        6.61     11.18 o 
   7   0  14        8.67       15.58      8.63 o 
  -7   1  14      106.25      104.94     13.82 o 
  -6   1  14        2.80        4.19      7.37 o 
  -5   1  14        4.82        5.32      5.62 o 
  -4   1  14      185.82      194.10     10.84 o 
  -3   1  14       40.73       46.38      6.54 o 
  -2   1  14      259.09      261.09     13.12 o 
  -1   1  14      128.88      137.37     10.79 o 
   0   1  14        4.41        6.13      8.00 o 
   1   1  14      119.92      124.55      9.23 o 
   2   1  14      265.44      262.01      9.31 o 
   3   1  14       39.05       40.60      5.36 o 
   4   1  14      190.30      185.38     13.12 o 
   5   1  14        5.25        3.91      7.00 o 
   6   1  14        2.80        0.16      6.56 o 
   7   1  14      107.32      110.86     12.94 o 
  -7   2  14       41.85       49.09     22.48 o 
  -6   2  14      117.94      114.70      9.99 o 
  -5   2  14      149.33      145.37     10.04 o 
  -4   2  14       49.73       48.10      7.01 o 
  -3   2  14      147.90      158.84     13.86 o 
  -2   2  14        2.53        4.55      5.67 o 
  -1   2  14      112.59      100.48      9.11 o 
   0   2  14      747.86      700.75     21.91 o 
   1   2  14      111.61       92.71      6.09 o 
   2   2  14        2.22        3.95      3.98 o 
   3   2  14      153.77      159.92      8.15 o 
   4   2  14       49.71       51.42     17.94 o 
   5   2  14      146.33      157.41     13.15 o 
   6   2  14      116.86      114.98     12.29 o 
   7   2  14       41.54       54.14     10.23 o 
  -7   3  14        6.85        7.76      8.26 o 
  -6   3  14       71.86       87.96     10.61 o 
  -5   3  14      182.01      203.60     17.26 o 
  -4   3  14      127.42      147.75     10.17 o 
  -3   3  14       68.27       63.45      8.40 o 
  -2   3  14      135.52      138.09     10.64 o 
  -1   3  14      222.47      225.55     11.94 o 
   0   3  14      357.23      345.84     10.79 o 
   1   3  14      221.93      207.08      9.77 o 
   2   3  14      135.21      143.02      8.58 o 
   3   3  14       68.96       73.60      7.55 o 
   4   3  14      128.21      122.47     11.20 o 
   5   3  14      181.41      200.87     14.17 o 
   6   3  14       70.33      102.48     11.97 o 
   7   3  14        6.74       36.57     13.51 o 
  -6   4  14      116.00      135.69     10.84 o 
  -5   4  14      123.15      120.88     10.87 o 
  -4   4  14       76.31       73.50      9.45 o 
  -3   4  14       98.79       96.28      9.60 o 
  -2   4  14      168.58      176.08     11.21 o 
  -1   4  14      237.20      232.40     11.88 o 
   0   4  14        4.09        6.94      4.18 o 
   1   4  14      237.50      234.81     10.64 o 
   2   4  14      171.09      177.51      9.51 o 
   3   4  14       98.10      100.16      8.10 o 
   4   4  14       75.97       83.05      9.66 o 
   5   4  14      123.99      127.91     12.25 o 
   6   4  14      117.56      134.65     19.10 o 
  -6   5  14        6.87        6.39      9.68 o 
  -5   5  14       25.40       40.62      7.51 o 
  -4   5  14        1.67        6.00      5.78 o 
  -3   5  14      237.93      259.47     13.62 o 
  -2   5  14       96.83       93.75      9.08 o 
  -1   5  14      391.98      374.91     24.47 o 
   0   5  14       60.41       55.53      6.46 o 
   1   5  14      395.80      378.10     16.00 o 
   2   5  14       99.86      108.65      8.96 o 
   3   5  14      240.71      224.18     14.41 o 
   4   5  14        1.53       13.67     11.03 o 
   5   5  14       25.98       35.80     12.58 o 
   6   5  14        6.83       18.48     12.27 o 
  -6   6  14        2.97        9.07      8.80 o 
  -5   6  14       21.48       18.10      8.52 o 
  -4   6  14       17.11       13.95      7.95 o 
  -3   6  14      118.28      110.11     16.70 o 
  -2   6  14       15.24       16.15     11.80 o 
  -1   6  14      112.63      115.70     16.70 o 
   0   6  14       88.48      118.61     10.92 o 
   1   6  14      109.19      105.04     10.41 o 
   2   6  14       16.72       23.21      6.45 o 
   3   6  14      123.39      138.43     10.07 o 
   4   6  14       16.66       14.52     11.80 o 
   5   6  14       21.73       17.78     12.42 o 
   6   6  14        2.84       11.10     13.43 o 
  -5   7  14       54.63       31.34     10.00 o 
  -4   7  14       15.43       17.92      8.87 o 
  -3   7  14       71.08      100.64     16.23 o 
  -2   7  14       31.36       26.63     12.11 o 
  -1   7  14       22.42        6.83     10.25 o 
   0   7  14        3.29        4.35      9.86 o 
   1   7  14       22.81       28.30      7.62 o 
   2   7  14       32.47       31.61      6.80 o 
   3   7  14       69.90       73.97     11.38 o 
   4   7  14       16.13       22.62      8.95 o 
   5   7  14       55.34       57.00     16.46 o 
  -5   8  14       50.36       62.45     12.24 o 
  -4   8  14       53.52       54.69     11.43 o 
  -3   8  14      165.42      148.48     19.57 o 
  -2   8  14       73.16       69.58     15.14 o 
  -1   8  14       11.23       22.13     11.65 o 
   0   8  14       35.30       32.54     12.58 o 
   1   8  14       10.85       12.66     11.26 o 
   2   8  14       75.78       80.09      8.74 o 
   3   8  14      168.08      178.04     15.31 o 
   4   8  14       54.46       60.65     11.75 o 
   5   8  14       52.06       50.44     12.46 o 
  -4   9  14       20.48       20.03      9.66 o 
  -3   9  14       20.91        0.00     12.11 o 
  -2   9  14       29.24       51.95     15.22 o 
  -1   9  14       41.73       46.90     14.91 o 
   0   9  14        7.72        0.00     10.48 o 
   1   9  14       43.45       28.19     12.97 o 
   2   9  14       29.90       46.24     13.16 o 
   3   9  14       21.37       15.97      9.22 o 
   4   9  14       20.32       20.14      9.90 o 
  -4  10  14       13.71        2.50     13.47 o 
  -3  10  14       38.42       37.62     10.65 o 
  -2  10  14       30.66       23.99     13.36 o 
  -1  10  14      154.80      147.86     20.27 o 
   0  10  14        8.93       15.61     13.36 o 
   1  10  14      154.29      132.79     20.35 o 
   2  10  14       32.86       33.92     10.44 o 
   3  10  14       38.75       46.38     10.84 o 
   4  10  14       13.53       13.48      9.35 o 
  -2  11  14       42.76       31.76     14.60 o 
  -1  11  14       21.77       15.76     13.59 o 
   0  11  14        2.43        0.00     12.35 o 
   1  11  14       21.61       27.49     14.37 o 
   2  11  14       43.21       40.62     11.24 o 
   1   0  15       49.61       47.36      7.96 o 
   2   0  15       16.16       12.57      6.69 o 
   3   0  15      325.39      326.53     10.83 o 
   4   0  15       48.71       48.69      6.79 o 
   5   0  15       38.51       51.67     13.12 o 
   6   0  15        4.93       10.11      7.87 o 
   7   0  15        9.89       22.41      9.51 o 
  -6   1  15      143.94      160.04     14.49 o 
  -5   1  15      103.12       99.46      9.11 o 
  -4   1  15       47.63       59.91      7.62 o 
  -3   1  15      106.92      110.10     10.72 o 
  -2   1  15      136.59      130.81     11.19 o 
  -1   1  15      412.48      408.83     15.46 o 
   0   1  15      147.49      134.80     10.85 o 
   1   1  15      420.94      425.77     16.14 o 
   2   1  15      137.87      128.00     12.98 o 
   3   1  15      103.18      104.15      7.35 o 
   4   1  15       47.93       45.97     12.19 o 
   5   1  15      101.55      118.58     11.86 o 
   6   1  15      145.07      179.57     27.80 o 
  -6   2  15        4.32        4.39      7.73 o 
  -5   2  15       22.01       21.84      6.67 o 
  -4   2  15       97.41       88.48      8.47 o 
  -3   2  15       43.51       51.19      8.29 o 
  -2   2  15      156.56      149.15     11.38 o 
  -1   2  15      569.26      540.42     17.13 o 
   0   2  15      716.44      677.84     18.38 o 
   1   2  15      567.45      519.17     26.45 o 
   2   2  15      164.19      174.09      8.53 o 
   3   2  15       43.05       58.81      7.35 o 
   4   2  15       97.44       96.06     21.74 o 
   5   2  15       21.15       15.71      7.98 o 
   6   2  15        4.85       17.46      8.00 o 
  -6   3  15       37.37       52.97      8.23 o 
  -5   3  15      127.85      150.45     10.54 o 
  -4   3  15       87.82       74.55      8.06 o 
  -3   3  15       32.04       34.10      7.74 o 
  -2   3  15      121.13      121.24     10.07 o 
  -1   3  15      148.83      148.19     10.66 o 
   0   3  15      216.70      194.65     11.14 o 
   1   3  15      144.94      156.99      9.36 o 
   2   3  15      122.00      133.35      8.80 o 
   3   3  15       31.89       32.36      6.36 o 
   4   3  15       85.35       82.74     10.06 o 
   5   3  15      127.62      156.46     18.02 o 
   6   3  15       36.30       36.09      9.82 o 
  -6   4  15       12.30       11.76      6.42 o 
  -5   4  15       25.49       30.04      7.39 o 
  -4   4  15      125.08      123.58     11.52 o 
  -3   4  15       37.00       38.80      7.74 o 
  -2   4  15      133.67      167.91     25.70 o 
  -1   4  15        2.23        5.05      5.56 o 
   0   4  15      233.09      278.34     23.38 o 
   1   4  15        2.00        4.34      6.55 o 
   2   4  15      135.33      156.03      8.50 o 
   3   4  15       39.04       38.16      6.54 o 
   4   4  15      124.49      131.39     17.86 o 
   5   4  15       26.36       51.64     13.82 o 
   6   4  15       12.31       27.57     12.35 o 
  -6   5  15       16.70       29.30      7.53 o 
  -5   5  15       39.53       42.62     14.13 o 
  -4   5  15       27.18       32.46      6.88 o 
  -3   5  15       22.18       36.18     12.27 o 
  -2   5  15      327.05      307.63     23.38 o 
  -1   5  15       96.94      104.75     16.23 o 
   0   5  15       23.18       38.67     12.04 o 
   1   5  15       99.23       95.25     11.88 o 
   2   5  15      334.51      333.86     13.85 o 
   3   5  15       23.57       37.19     12.50 o 
   4   5  15       29.08       36.88     13.20 o 
   5   5  15       39.34       42.16     13.82 o 
   6   5  15       16.10       30.13     13.05 o 
  -5   6  15        0.65        4.78      8.14 o 
  -4   6  15        3.68        4.31      7.91 o 
  -3   6  15       36.42       49.54     13.82 o 
  -2   6  15      165.46      174.88     21.28 o 
  -1   6  15       44.12       36.11     12.73 o 
   0   6  15       18.88       35.06      7.40 o 
   1   6  15       43.71       55.74      8.77 o 
   2   6  15      165.83      183.79     12.43 o 
   3   6  15       38.21       33.81      9.29 o 
   4   6  15        3.45        8.00     11.10 o 
   5   6  15        0.84        0.00      9.55 o 
  -5   7  15        9.86       12.46     13.28 o 
  -4   7  15       68.19       64.29     11.64 o 
  -3   7  15       23.15       22.52     13.43 o 
  -2   7  15       44.55       55.21     15.06 o 
  -1   7  15      184.54      167.27     20.11 o 
   0   7  15        0.01        6.37     11.18 o 
   1   7  15      190.22      208.51     21.08 o 
   2   7  15       45.87       60.18      7.98 o 
   3   7  15       23.68       33.90      9.96 o 
   4   7  15       68.41       62.64     11.47 o 
   5   7  15       10.03       10.64     13.20 o 
  -5   8  15       14.89        0.00     12.07 o 
  -4   8  15        9.49        6.70      9.11 o 
  -3   8  15       55.95       70.58     17.08 o 
  -2   8  15      125.29      123.47     18.40 o 
  -1   8  15       31.49       47.06     14.60 o 
   0   8  15       48.44       61.89     15.30 o 
   1   8  15       30.48       31.91     12.89 o 
   2   8  15      123.13      128.36     16.81 o 
   3   8  15       56.72       54.40     10.64 o 
   4   8  15        9.39        6.00     11.14 o 
   5   8  15       15.70       24.84     10.76 o 
  -4   9  15       42.37       56.45     11.89 o 
  -3   9  15        6.12        0.00     11.26 o 
  -2   9  15        6.63        3.42     11.18 o 
  -1   9  15       46.15       58.55     15.84 o 
   0   9  15       21.40        6.06     12.50 o 
   1   9  15       46.82       47.06     15.53 o 
   2   9  15        7.15        7.02      8.79 o 
   3   9  15        5.86        0.00      7.84 o 
   4   9  15       40.82       54.24     11.83 o 
  -3  10  15       31.03       23.15     10.57 o 
  -2  10  15       19.59        4.35     12.66 o 
  -1  10  15        7.17        2.33     11.49 o 
   0  10  15       40.06       28.34     14.75 o 
   1  10  15        7.61        3.49     11.96 o 
   2  10  15       20.17       12.30      9.80 o 
   3  10  15       29.86       32.60     11.04 o 
  -1  11  15       10.19        0.00     11.96 o 
   0  11  15       28.62       42.32     16.38 o 
   1  11  15        9.28       17.32     14.60 o 
   0   0  16      262.49      271.90     20.89 o 
   1   0  16      259.27      259.41     13.89 o 
   2   0  16        2.58        0.00      6.08 o 
   3   0  16       22.96       26.77      5.90 o 
   4   0  16       13.94       22.90      8.02 o 
   5   0  16       12.72       18.98      8.04 o 
   6   0  16       38.42       57.82     11.14 o 
  -6   1  16       28.66       34.96     12.50 o 
  -5   1  16        2.57        0.00      6.97 o 
  -4   1  16        3.06        0.00      6.88 o 
  -3   1  16       51.30       45.15     12.15 o 
  -2   1  16      555.29      556.68     18.73 o 
  -1   1  16      353.71      335.24     15.24 o 
   0   1  16      267.12      239.41     13.41 o 
   1   1  16      348.28      332.71     15.37 o 
   2   1  16      559.46      541.14     18.14 o 
   3   1  16       48.37       44.43      6.50 o 
   4   1  16        2.85        0.00      5.80 o 
   5   1  16        2.66        1.90      6.92 o 
   6   1  16       28.40       25.07     11.65 o 
  -6   2  16        8.55       12.63      8.69 o 
  -5   2  16       37.83       53.92      7.66 o 
  -4   2  16       66.99       82.16      9.30 o 
  -3   2  16       43.09       52.26     13.82 o 
  -2   2  16      160.09      165.90     12.17 o 
  -1   2  16      430.20      455.27     16.77 o 
   0   2  16        3.21        1.86      6.10 o 
   1   2  16      431.26      412.48     14.64 o 
   2   2  16      159.00      163.93      9.68 o 
   3   2  16       41.69       46.62      9.12 o 
   4   2  16       64.19       80.18     10.40 o 
   5   2  16       39.50       37.31      9.25 o 
   6   2  16        9.19       11.89      7.93 o 
  -6   3  16       39.22       53.24     13.59 o 
  -5   3  16       28.47       33.34      7.15 o 
  -4   3  16       92.88       91.20     15.58 o 
  -3   3  16       71.04       86.67      9.67 o 
  -2   3  16        0.65        1.14      6.44 o 
  -1   3  16        0.95        0.00      8.54 o 
   0   3  16       23.20       18.50      6.60 o 
   1   3  16        0.65        0.00      5.95 o 
   2   3  16        0.55        0.54      6.09 o 
   3   3  16       72.39       75.83     13.78 o 
   4   3  16       90.29       93.54     10.68 o 
   5   3  16       28.30       35.08      8.83 o 
   6   3  16       40.50       56.14     14.83 o 
  -6   4  16       10.02       24.67      7.04 o 
  -5   4  16       36.02       38.45      9.08 o 
  -4   4  16       21.46       26.63     11.77 o 
  -3   4  16      106.36      114.22     10.70 o 
  -2   4  16       31.28       44.63     14.79 o 
  -1   4  16        8.07        0.00      9.94 o 
   0   4  16        5.23        0.00      9.94 o 
   1   4  16        9.64       16.32      5.33 o 
   2   4  16       29.58       24.46      6.46 o 
   3   4  16      105.44      107.08     17.16 o 
   4   4  16       21.44       21.04     11.80 o 
   5   4  16       35.33       26.01     12.19 o 
   6   4  16        9.46       12.81     11.03 o 
  -5   5  16       15.22        6.85      8.20 o 
  -4   5  16       16.93       17.71      8.52 o 
  -3   5  16       73.79       62.35     14.91 o 
  -2   5  16      109.58      113.76     17.39 o 
  -1   5  16       90.41      100.56     16.93 o 
   0   5  16       16.19       10.72     11.73 o 
   1   5  16       91.49      107.57     10.72 o 
   2   5  16      106.50      105.04     12.33 o 
   3   5  16       72.26       95.93     11.90 o 
   4   5  16       16.56        9.78     11.96 o 
   5   5  16       15.47       23.92     12.89 o 
  -5   6  16        8.98       16.26      9.60 o 
  -4   6  16       13.67       20.55      9.08 o 
  -3   6  16       74.19       93.10     16.00 o 
  -2   6  16      256.76      256.82     24.62 o 
  -1   6  16       13.61        7.38     11.88 o 
   0   6  16        3.17        1.24     10.79 o 
   1   6  16       13.86        8.21      6.79 o 
   2   6  16      260.14      250.22     15.12 o 
   3   6  16       73.05       66.34     10.79 o 
   4   6  16       13.72       29.27     12.81 o 
   5   6  16        9.57       26.94     12.27 o 
  -5   7  16       14.55       19.61      9.78 o 
  -4   7  16       58.09       53.47     11.16 o 
  -3   7  16       97.93       55.29     15.84 o 
  -2   7  16       25.42       19.88     11.96 o 
  -1   7  16       30.65       21.74     12.27 o 
   0   7  16        5.47        8.62     12.19 o 
   1   7  16       31.04       38.44     14.21 o 
   2   7  16       26.19       17.21      8.73 o 
   3   7  16       94.63       90.88     14.91 o 
   4   7  16       56.38       66.81     18.36 o 
   5   7  16       14.39       16.93      9.76 o 
  -4   8  16        6.95       13.37      9.63 o 
  -3   8  16       95.98       88.45     18.17 o 
  -2   8  16       60.74       86.89     17.01 o 
  -1   8  16       25.74       24.23     12.42 o 
   0   8  16       13.07       20.89     12.81 o 
   1   8  16       26.73       24.85     13.28 o 
   2   8  16       60.88       81.83     12.32 o 
   3   8  16       94.83       78.21     12.07 o 
   4   8  16        6.79       10.06      9.58 o 
  -3   9  16       94.99       77.42     18.02 o 
  -2   9  16       18.11        0.54     11.65 o 
  -1   9  16       27.20       16.85     12.66 o 
   0   9  16      221.53      221.33     23.84 o 
   1   9  16       26.62       36.26     15.61 o 
   2   9  16       16.87       20.17      9.85 o 
   3   9  16       94.21       84.08     13.50 o 
  -2  10  16       32.98       36.88     15.53 o 
  -1  10  16       17.46        7.30     12.73 o 
   0  10  16       10.62        4.89     12.50 o 
   1  10  16       16.76       14.21     13.74 o 
   2  10  16       31.62       34.21     11.17 o 
   1   0  17       50.71       59.30      8.75 o 
   2   0  17        3.99        8.09     11.03 o 
   3   0  17      148.84      165.02     12.41 o 
   4   0  17       61.53       68.53     10.51 o 
   5   0  17       10.38        9.60      8.31 o 
   6   0  17      125.16      159.01     14.48 o 
  -6   1  17       66.18       81.62     11.62 o 
  -5   1  17       37.47       45.98     17.01 o 
  -4   1  17       11.87       22.02      6.05 o 
  -3   1  17       24.85       25.21      7.73 o 
  -2   1  17       75.87       67.68      9.28 o 
  -1   1  17       60.87       75.41      9.15 o 
   0   1  17       33.78       19.71      7.40 o 
   1   1  17       59.27       67.18      9.27 o 
   2   1  17       73.15       73.06      8.92 o 
   3   1  17       24.76       23.18      8.02 o 
   4   1  17       11.95       22.56     12.77 o 
   5   1  17       36.44       46.84      9.69 o 
   6   1  17       67.24       78.61     11.36 o 
  -6   2  17       13.29       26.76      9.07 o 
  -5   2  17       19.82       28.22     17.24 o 
  -4   2  17       44.84       51.92      7.68 o 
  -3   2  17      239.08      272.49     16.15 o 
  -2   2  17       19.91       17.07      6.88 o 
  -1   2  17       97.84       82.96     12.58 o 
   0   2  17      116.60       97.45     10.29 o 
   1   2  17       97.97       95.00     11.39 o 
   2   2  17       20.37       16.17      6.49 o 
   3   2  17      236.60      226.68     16.04 o 
   4   2  17       45.58       63.37     11.84 o 
   5   2  17       20.54       15.23      8.04 o 
   6   2  17       13.47       18.98      8.40 o 
  -5   3  17       49.02       51.18      8.04 o 
  -4   3  17       34.23       29.34      7.19 o 
  -3   3  17       38.04       23.49      7.93 o 
  -2   3  17       62.07       72.37      9.23 o 
  -1   3  17       17.62       19.86      9.43 o 
   0   3  17      208.87      237.17     22.37 o 
   1   3  17       17.20       20.32      6.50 o 
   2   3  17       65.70       72.13     10.21 o 
   3   3  17       36.16       41.15      8.52 o 
   4   3  17       33.89       50.52      9.10 o 
   5   3  17       50.25       78.89     15.84 o 
  -5   4  17       18.68       11.15      6.46 o 
  -4   4  17      133.69      136.08     17.74 o 
  -3   4  17        8.63       17.08     11.26 o 
  -2   4  17       20.91       41.15     13.05 o 
  -1   4  17        2.96        0.00     10.25 o 
   0   4  17        0.74        0.00     10.79 o 
   1   4  17        2.54        0.00      9.78 o 
   2   4  17       19.65       12.09      6.29 o 
   3   4  17        8.14       16.54     11.72 o 
   4   4  17      131.24      134.57     18.79 o 
   5   4  17       18.91       39.60     13.36 o 
  -5   5  17       28.69       29.62     10.12 o 
  -4   5  17        5.34        6.69     11.96 o 
  -3   5  17       82.04      109.18     17.32 o 
  -2   5  17       66.93       67.48     14.60 o 
  -1   5  17       11.97        8.46     11.57 o 
   0   5  17       15.16       28.34     13.12 o 
   1   5  17       12.18       16.82      7.72 o 
   2   5  17       65.69       68.02     10.78 o 
   3   5  17       77.94       80.92     11.11 o 
   4   5  17        5.19       10.02     11.26 o 
   5   5  17       30.05       40.84     13.90 o 
  -5   6  17        1.25       10.85      9.29 o 
  -4   6  17       78.44       84.08     12.40 o 
  -3   6  17        9.07        0.39     11.03 o 
  -2   6  17        8.94        0.16     10.79 o 
  -1   6  17       74.14       88.83     16.93 o 
   0   6  17       23.17       38.51     13.20 o 
   1   6  17       75.02       60.10     15.45 o 
   2   6  17        8.72       14.09      8.50 o 
   3   6  17        8.56       14.93     15.96 o 
   4   6  17       76.90       83.01     12.34 o 
   5   6  17        1.12        0.00      8.85 o 
  -4   7  17       46.68       43.46     10.82 o 
  -3   7  17       19.91       23.92     13.59 o 
  -2   7  17       67.62       38.36     14.05 o 
  -1   7  17        3.99        9.01     12.66 o 
   0   7  17       12.52        9.55     11.88 o 
   1   7  17        4.08        0.00     10.02 o 
   2   7  17       64.74       64.29     11.13 o 
   3   7  17       19.66       25.65     10.95 o 
   4   7  17       46.93       64.80     11.73 o 
  -3   8  17        2.22        4.89     13.20 o 
  -2   8  17        4.05        0.70     12.19 o 
  -1   8  17        9.36       16.31     13.36 o 
   0   8  17        0.50        1.55     11.41 o 
   1   8  17       10.24       10.40     13.04 o 
   2   8  17        3.79        0.00      8.39 o 
   3   8  17        2.08        8.47      8.22 o 
  -2   9  17       12.97       30.05     15.61 o 
  -1   9  17       21.65        2.17     12.81 o 
   0   9  17       17.09       25.00     13.74 o 
   1   9  17       22.34       36.57     14.68 o 
   2   9  17       13.15       17.12     10.03 o 
  -1  10  17       60.63       41.47     16.69 o 
   0  10  17       14.31        0.62     12.04 o 
   1  10  17       59.74       54.67     16.93 o 
   0   0  18      109.42      100.38     10.62 o 
   1   0  18       42.79       24.72      9.94 o 
   2   0  18       50.82       44.11      8.67 o 
   3   0  18       82.55       80.80     10.07 o 
   4   0  18        6.17        8.49     11.61 o 
   5   0  18        5.98       12.38     11.57 o 
  -5   1  18       40.28       56.88     10.01 o 
  -4   1  18      101.22      122.65     12.85 o 
  -3   1  18       26.03       16.68      9.24 o 
  -2   1  18       59.88       64.68      9.20 o 
  -1   1  18       35.70       47.47      8.62 o 
   0   1  18      191.09      172.62     10.37 o 
   1   1  18       33.43       18.04      7.61 o 
   2   1  18       61.57       58.79      8.82 o 
   3   1  18       24.89       22.97      8.35 o 
   4   1  18      100.35      123.03     12.46 o 
   5   1  18       39.60       43.09     11.07 o 
  -5   2  18       14.22       14.29     12.50 o 
  -4   2  18       71.10       79.04      8.57 o 
  -3   2  18       57.60       68.50     12.54 o 
  -2   2  18       24.49       31.80      7.95 o 
  -1   2  18        7.02        6.19     10.56 o 
   0   2  18      243.04      204.98     13.32 o 
   1   2  18        7.24        7.53      5.69 o 
   2   2  18       24.73       28.81     12.35 o 
   3   2  18       60.43       72.29     10.25 o 
   4   2  18       72.02       85.83     33.35 o 
   5   2  18       13.37       29.92      9.22 o 
  -5   3  18       76.37       86.29     11.94 o 
  -4   3  18      109.55      124.76      9.96 o 
  -3   3  18       16.14       20.14      7.32 o 
  -2   3  18       51.43       77.18     14.99 o 
  -1   3  18       32.61       31.99     12.50 o 
   0   3  18       14.04       22.75     11.18 o 
   1   3  18       33.61       36.60      6.90 o 
   2   3  18       51.98       55.66      9.96 o 
   3   3  18       17.08       24.16      7.73 o 
   4   3  18      110.85      138.53     19.49 o 
   5   3  18       76.73      107.70     17.94 o 
  -5   4  18        8.96        0.00      8.05 o 
  -4   4  18       48.51       45.05     12.46 o 
  -3   4  18       14.94       16.00     11.65 o 
  -2   4  18       62.05       43.33     13.82 o 
  -1   4  18        5.87        0.00      9.32 o 
   0   4  18      108.97      124.56     18.33 o 
   1   4  18        6.07        9.79     12.42 o 
   2   4  18       61.30       64.97     11.14 o 
   3   4  18       15.34       26.63     13.12 o 
   4   4  18       48.14       68.33     15.92 o 
   5   4  18        9.07        0.00      8.39 o 
  -4   5  18        6.90       27.85     11.26 o 
  -3   5  18       67.31       51.72     14.83 o 
  -2   5  18        5.17        0.00      9.32 o 
  -1   5  18       21.70        3.73     11.26 o 
   0   5  18       88.57      103.98     17.16 o 
   1   5  18       23.71       14.52     11.96 o 
   2   5  18        5.71        6.74      8.40 o 
   3   5  18       68.28       81.84     25.70 o 
   4   5  18        6.61       11.41     10.64 o 
  -4   6  18        8.16       10.02      9.11 o 
  -3   6  18       36.76       24.85     13.98 o 
  -2   6  18       11.82       20.42     12.58 o 
   0   6  18       41.34       59.95     15.45 o 
   1   6  18        0.41        0.00     10.09 o 
   2   6  18       11.70       20.22     12.54 o 
   3   6  18       35.00       41.61     10.37 o 
   4   6  18        7.56       19.35      9.28 o 
  -3   7  18       50.71       55.83     16.31 o 
  -2   7  18       18.39       30.67     13.90 o 
  -1   7  18       63.76       41.39     15.92 o 
   0   7  18        4.51       11.41     12.11 o 
   1   7  18       62.76       51.33     15.37 o 
   2   7  18       19.00       24.60      9.74 o 
   3   7  18       50.70       61.53     11.57 o 
  -3   8  18        1.17        0.00     11.80 o 
  -2   8  18        8.23       19.88     13.28 o 
  -1   8  18        3.67       21.43     14.29 o 
   0   8  18        0.91        0.93     11.10 o 
   1   8  18        3.49        3.34     12.35 o 
   2   8  18        8.37        8.99      9.25 o 
   3   8  18        0.97        0.00      7.65 o 
  -1   9  18       28.09       31.68     15.69 o 
   0   9  18        4.46        0.39     11.96 o 
   1   9  18       28.02       33.47     15.22 o 
   1   0  19        4.45        7.07      9.36 o 
   2   0  19       24.26       35.64      8.20 o 
   3   0  19       73.92       98.15     15.22 o 
   4   0  19       13.57       14.95      8.19 o 
   5   0  19        1.87        2.09     10.83 o 
  -5   1  19        8.08       20.69     10.91 o 
  -4   1  19        5.84        8.57     10.02 o 
  -3   1  19        6.95       12.39      7.27 o 
  -2   1  19       59.41       69.98     11.69 o 
  -1   1  19      184.77      201.28     14.01 o 
   0   1  19       39.37       31.82     12.24 o 
   1   1  19      185.25      185.53     11.57 o 
   2   1  19       58.50       66.72      9.38 o 
   3   1  19        7.25        6.33      7.41 o 
   4   1  19        5.45        9.62     13.16 o 
   5   1  19        7.80       14.17      7.72 o 
  -5   2  19        0.81       10.73      7.46 o 
  -4   2  19        5.10        8.46      5.55 o 
  -3   2  19       36.64       35.18      8.43 o 
  -2   2  19       25.45       44.24      8.53 o 
  -1   2  19        6.75       11.41     10.56 o 
   0   2  19       92.88      102.78     11.30 o 
   1   2  19        6.90        0.00      5.64 o 
   2   2  19       27.11       41.08     12.50 o 
   3   2  19       36.08       24.88      8.59 o 
   4   2  19        5.07        0.00      6.86 o 
   5   2  19        0.72        5.36     10.09 o 
  -4   3  19       58.33       68.51     12.54 o 
  -3   3  19       79.75       86.58     16.38 o 
  -2   3  19       45.37       71.90     14.13 o 
  -1   3  19       14.18       14.68     11.18 o 
   0   3  19        0.19        0.00     10.48 o 
   1   3  19       14.67       16.36      8.63 o 
   2   3  19       46.48       41.67     32.46 o 
   3   3  19       80.02       87.05     16.70 o 
   4   3  19       58.54       69.65     15.22 o 
  -4   4  19       11.62       10.99     12.93 o 
  -3   4  19        3.30        0.00      8.39 o 
  -2   4  19       46.11       36.88     14.21 o 
  -1   4  19        3.07        0.00     10.09 o 
   0   4  19        1.93        0.00     10.48 o 
   1   4  19        3.47       19.06     10.37 o 
   2   4  19       45.72       48.88     10.54 o 
   3   4  19        3.85       12.04     11.65 o 
   4   4  19       11.64       12.58     10.25 o 
  -4   5  19       58.30       45.81     11.39 o 
  -3   5  19        9.32        2.64     11.96 o 
  -2   5  19       18.47        1.79     11.73 o 
  -1   5  19       38.58       37.74     14.60 o 
   0   5  19       38.10       29.04     14.52 o 
   1   5  19       38.64       40.39     10.24 o 
   2   5  19       19.92       17.35      9.11 o 
   3   5  19        9.34       17.76      8.74 o 
   4   5  19       56.97       84.64     16.69 o 
  -3   6  19        5.02        1.55     11.57 o 
  -2   6  19       50.06       66.78     15.69 o 
  -1   6  19       24.09       33.93     14.75 o 
   0   6  19       79.65      100.17     18.95 o 
   1   6  19       24.51       19.26     12.97 o 
   2   6  19       50.88       53.06     10.91 o 
   3   6  19        5.44        0.00      7.47 o 
  -1   7  19       42.43       42.94     15.53 o 
   0   7  19       17.04        0.00     11.57 o 
   1   7  19       42.49       49.93     16.07 o 
   2   7  19       15.52        1.44      8.17 o 
  -1   8  19       18.21       37.27     16.62 o 
   0   8  19       19.93       32.85     15.30 o 
   1   8  19       18.38       19.02     13.67 o 
   0   0  20       43.63       37.71     14.13 o 
   1   0  20        4.15        3.78      6.90 o 
   2   0  20       77.23       81.62     10.63 o 
   3   0  20        0.35        0.00      8.85 o 
   4   0  20       13.66        7.91      8.19 o 
  -4   1  20        9.04       20.30      7.77 o 
  -3   1  20       15.60       30.98     11.18 o 
  -2   1  20       68.92       72.94      9.77 o 
  -1   1  20      121.57      141.58     12.35 o 
   0   1  20       11.06        4.81      6.81 o 
   1   1  20      118.86      116.74      9.89 o 
   2   1  20       68.72       69.34     14.60 o 
   3   1  20       15.66       21.44      8.45 o 
   4   1  20        9.65       10.36      8.04 o 
  -4   2  20       19.75       29.20     14.75 o 
  -3   2  20       10.00        8.31     11.26 o 
  -2   2  20       41.65        8.15     11.96 o 
  -1   2  20        3.96        0.00      9.24 o 
   0   2  20        9.90        6.18     10.48 o 
   1   2  20        4.30        2.48      7.24 o 
   2   2  20       40.31       47.75     13.74 o 
   3   2  20        9.52       14.98      8.11 o 
   4   2  20       20.20       40.53     13.20 o 
  -4   3  20       11.81       19.71      8.68 o 
  -3   3  20       12.11       38.28     12.81 o 
  -2   3  20       31.52       64.60     15.30 o 
  -1   3  20       20.65       19.72     12.27 o 
   0   3  20       21.72       22.13     13.28 o 
   1   3  20       21.38       24.01      8.88 o 
   2   3  20       31.37       48.42     10.23 o 
   3   3  20       12.21       15.92     11.41 o 
   4   3  20       10.85        5.51      9.01 o 
  -3   4  20        3.30        0.00     10.40 o 
  -2   4  20       24.16       19.57     12.19 o 
  -1   4  20        5.86        2.33     10.87 o 
   0   4  20       19.07       10.56     12.81 o 
   1   4  20        5.50        6.10      7.84 o 
   2   4  20       23.69       24.24      9.19 o 
   3   4  20        3.22        3.40      7.75 o 
  -3   5  20        9.83       13.59     12.58 o 
  -2   5  20       10.65        0.00     10.95 o 
  -1   5  20       59.50       86.81     17.94 o 
   0   5  20       47.46       40.61     15.61 o 
   1   5  20       60.08       81.23     12.23 o 
   2   5  20       10.31        5.04     14.83 o 
   3   5  20        9.29       17.42      9.04 o 
  -2   6  20       44.71       42.40     14.68 o 
  -1   6  20        2.62       24.15     12.89 o 
   0   6  20       43.45       28.73     15.45 o 
   1   6  20        2.89       10.51      8.70 o 
   2   6  20       43.84       54.36     10.96 o 
   0   7  20       45.55       46.67     17.32 o 
   1   7  20        0.27        0.00      7.85 o 
   1   0  21       36.98       25.78      7.02 o 
   2   0  21       23.88       39.14     12.19 o 
   3   0  21        1.01        0.00      6.15 o 
  -2   1  21       10.59        9.47     10.79 o 
  -1   1  21        1.89       21.66     11.65 o 
   0   1  21       56.94       42.73      8.41 o 
   1   1  21        1.90        6.65      5.83 o 
   2   1  21       10.32       22.52     11.49 o 
   3   1  21       50.47       65.54     23.45 o 
  -3   2  21        9.33        0.00     10.40 o 
  -2   2  21        9.80        0.00      8.93 o 
  -1   2  21       34.74       21.28     12.89 o 
   0   2  21       42.38       52.42      8.30 o 
   1   2  21       34.07       26.85      9.49 o 
   2   2  21        9.86       21.90      8.73 o 
   3   2  21        9.73       10.33     10.79 o 
  -2   3  21       15.09       13.74     11.88 o 
  -1   3  21        2.60        0.00     10.56 o 
   0   3  21       32.15       40.53     14.75 o 
   1   3  21        2.54        0.00      9.28 o 
   2   3  21       15.79       32.54     10.06 o 
   3   3  21        8.26       23.61     11.34 o 
  -2   4  21       85.17       89.69     17.86 o 
  -1   4  21       11.94       19.26     13.43 o 
   0   4  21        3.66        5.20     11.49 o 
   1   4  21       12.27       29.61      9.90 o 
   2   4  21       85.57      103.40     12.69 o 
  -2   5  21        5.29       14.99     12.50 o 
  -1   5  21        4.92       14.21     13.43 o 
   0   5  21        1.02        8.70     11.41 o 
   1   5  21        4.75        0.00      8.70 o 
   2   5  21        5.47        0.00      6.40 o 
   0   6  21        3.34       19.72     12.97 o 
   0   0  22      253.07      263.03     24.93 o 
   1   0  22       16.85       10.34      8.69 o 
  -2   1  22       52.81       32.54     13.43 o 
  -1   1  22       13.65        1.79     15.49 o 
   0   1  22        5.48       11.22      6.71 o 
   1   1  22       13.95       11.20     12.11 o 
   2   1  22       53.15       79.39     17.78 o 
  -2   2  22       34.28        0.00     11.65 o 
  -1   2  22       27.51       32.38     12.89 o 
   0   2  22        0.74        7.92     11.88 o 
   1   2  22       27.02       30.19      9.75 o 
   2   2  22       34.54       18.60     29.16 o 
  -1   3  22        0.22       10.48     11.72 o 
   0   3  22        4.03        0.00      7.27 o 
   1   3  22        0.29        4.19      7.93 o 
  -1   4  22       13.84        3.11     12.35 o 
   0   4  22        4.63        0.00     12.04 o 
   1   4  22       14.99       22.37      9.25 o 
                                                 
